# Supplementary material for: Potential of rice landraces with strong culms as genetic resources for improving lodging resistance against super typhoons
Source: Sci Rep. 2021 Aug 4;11:15780. doi: 10.1038/s41598-021-95268-0 (PMC8339031; doi:10.1038/s41598-021-95268-0)
Supplement: Supplementary file 1 — Supplementary Information 1. [file 41598_2021_95268_MOESM1_ESM.xlsx]

## Sheet: Variations in phenotypic values
Supplementary Data 1 Variations in phenotypic values for each trait.
Trait	Year	Group	Unbiased variance	Sample standard deviation
Outer diameter of the minor axis (mm)	2018	Landraces	0.442328	0.665077
		Breeding varieties	0.179728	0.423944
	2019	Landraces	0.46732	0.683608
		Breeding varieties	0.216189	0.464961
Bending moment at breaking (gf cm)	2018	Landraces	4.2537 × 105	652.206
		Breeding varieties	1.1811 × 105	343.666
	2019	Landraces	3.5776 × 105	598.126
		Breeding varieties	1.0405 × 105	322.568
Culm length (cm)	2018	Landraces	136.559	11.6858
		Breeding varieties	116.839	10.8092
	2019	Landraces	198.505	14.0892
		Breeding varieties	94.9805	9.74579
