# Supplementary material for: Potential of rice landraces with strong culms as genetic resources for improving lodging resistance against super typhoons
Source: Sci Rep. 2021 Aug 4;11:15780. doi: 10.1038/s41598-021-95268-0 (PMC8339031; doi:10.1038/s41598-021-95268-0)
Supplement: Supplementary file 2 — Supplementary Information 2. [file 41598_2021_95268_MOESM2_ESM.xlsx]

## Sheet: Variations in phenotypic values
Supplementary Data 2 Broad-sense heritability.
Trait	Year	Broad-sense heritability
ODMI	2018	0.83
	2019	0.885
BM	2018	0.787
	2019	0.842
Culm length	2018	0.929
	2019	0.928
