# Supplementary material for: Potential of rice landraces with strong culms as genetic resources for improving lodging resistance against super typhoons
Source: Sci Rep. 2021 Aug 4;11:15780. doi: 10.1038/s41598-021-95268-0 (PMC8339031; doi:10.1038/s41598-021-95268-0)
Supplement: Supplementary file 3 — Supplementary Information 3. [file 41598_2021_95268_MOESM3_ESM.xlsx]

## Sheet: The entire list of varieties
Supplementary Data 6 The entire list of varieties.
No.	ID	Variety name	Status	Year of establishment	Note
1	JRC019	WATARIBUNE	Landrace	1895
2	JRC020	HOSOGARA	Landrace	1883
3	JRC022	MANSAKU	Landrace	1916
4	JRC023	ISHIJIRO	Landrace	1865	Tested only in 2019
5	JRC024	JOUSHUU	Landrace	Unknown	Tested only in 2018
6	JRC025	DANGO	Unknown	Unknown
7	JRC026	AIKOKU	Landrace	Around 1882	Tested only in 2019
8	JRC027	GINBOUZU	Landrace	1907	Tested only in 2019
9	JRC028	SHINRIKI MOCHI	Landrace	Between 1868 and 1926 inclusive
10	JRC029	SHICHIMENCHOU MOCHI	Landrace	1922
11	JRC030	MORITA WASE	Landrace	1913
12	JRC031	KAMEJI	Landrace	1870
13	JRC032	OMACHI	Landrace	1866
14	JRC033	SHINRIKI	Landrace	1877
15	JRC034	KYOUTOASAHI	Landrace	1908
16	JRC035	KABASHIKO	Landrace	Unknown
17	JRC036	SEKIYAMA	Landrace	1885	Tested only in 2019
18	JRC037	SHINYAMADAHO 2	Landrace	1917
19	JRC038	NAGOYA SHIRO	Landrace	Unknown
20	JRC039	SHIROINE (KEMOMI)	Landrace	Unknown
21	JRC040	AKAMAI	Landrace	Unknown
22	JRC045	HIYADACHITOU	Landrace	Unknown
23	JRC049	RIKUTOU RIKUU 2	Landrace	1921
24	JRC050	HIMENO MOCHI	Breeding variety	1972
25	JRC052	AICHIASAHI	Breeding variety	1926	Tested only in 2019
26	JRC053	RAIDEN	Landrace	Unknown	Tested only in 2019
27	JRC054	HOUMANSHINDEN INE	Landrace	Unknown
28	KIT009	TAICHUNG 65	Breeding variety	1936
29	KOB001	GORIKI	Landrace	1891	Tested only in 2019
30	KOB002	HINOMARU	Landrace	Unknown
31	KOB003	MANGOKU	Landrace	1907
32	KOB004	KAIRYO SHINKOU	Breeding variety	1959	Tested only in 2019
33	KOB005	SENICHI	Landrace	1910 or earlier
34	KOB006	TAJIMA GORIKI	Landrace	1928	Tested only in 2019
35	KOB007	KAMENOO	Landrace	1893	Tested only in 2019
36	KOB008	WATARIBUNE 1681	Landrace	1895	Tested only in 2019
37	KOB009	KOKURYOMIYAKO	Landrace	1890	Tested only in 2019
38	KOB010	YAMADABO 132	Landrace	Around 1877	Tested only in 2019
39	KOB011	KAIRYO HATTANNAGARE	Breeding variety	1960
40	KOB012	HATTANSOU	Landrace	1875
41	KOB013	KAMENOO 4	Landrace	1893 (but as KAMENOO)	Tested only in 2019
42	KOB014	TASENSHO	Breeding variety	1931	Tested only in 2019
43	KOB015	MIYAMA NISHIKI	Breeding variety	1978	Tested only in 2019
44	KOB017	FUNAKI OMACHI	Landrace	1928	Tested only in 2019
45	KOB018	FUJISAKA 5	Breeding variety	1949
46	KOB019	IWAI	Landrace	1933	Tested only in 2019
47	KOB020	BENKEI	Landrace	1924	Tested only in 2019
48	KOB021	NOJYOUHO	Landrace	1917
49	KOB022	TAKANE NISHIKI	Breeding variety	1942
50	KOB023	SHIN YAMADABO 1	Landrace	1921	Tested only in 2019
51	KOB024	WAKABA	Breeding variety	1950
52	KOB025	YAMASAKAE	Breeding variety	1945	Tested only in 2019
53	KOB026	KINAI OMACHI	Landrace	1917	Tested only in 2019
54	KOB027	FUKUNOHANA	Breeding variety	1966
55	KOB028	AKEBONO	Breeding variety	1953
56	KOB029	SHIGA WATARIBUNE 2	Landrace	1921
57	KOB031	HYOGO OMACHI	Breeding variety	1951
58	KOB032	NORIN 22	Breeding variety	1943
59	KOB033	IPPONJIME	Breeding variety	1993	Tested only in 2019
60	KOB034	YUMESANSUI	Breeding variety	1998
61	KOB035	OUU 239	Breeding variety	1960	Tested only in 2019
62	KOB036	KYOTOASAHI	Landrace	1908	Tested only in 2019
63	KOB037	NADA NISHIKI	Breeding variety	1982
64	KOB038	ZENGOKU WASE	Breeding variety	1917
65	KOB039	GOHYAKUMANGOKU	Breeding variety	1957
66	KOB040	HATTAN 35	Breeding variety	1962
67	KOB041	Sakamai01	Breeding variety	1991	Tested only in 2019
68	KOB042	KINCHAKU	Landrace	Around 1839
69	KOB043	SHIROTAE NISHIKI	Breeding variety	1992
70	KOB044	NORIN 8	Breeding variety	1937
71	KOB045	HYOGO YUMENISHIKI	Breeding variety	1993	Tested only in 2019
72	KOB046	OMACHI	Landrace	1866	Tested only in 2019
73	KOB047	SACHIKAZE	Breeding variety	1960	Tested only in 2019
74	KOB048	KOJYOU NISHIKI	Breeding variety	1968	Tested only in 2019
75	KOB049	GINBOUZU 7572	Landrace	1907	Tested only in 2019
76	KOB050	TAKENARI 8043	Landrace	1874	Tested only in 2019
77	KOB051	HOKURIKU 12	Breeding variety	1934	Tested only in 2019
78	KOB052	SACHIDAMA 1	Breeding variety	1962
79	KOB054	AKIHIKARI	Breeding variety	1976
80	KOB055	TONO 1	Breeding variety	1991	Tested only in 2019
81	KOB056	AKITA KOMACHI	Breeding variety	1984
82	KOB057	SEKIKEI 56	Breeding variety	Around 1960?
83	KOB058	SHIN YAMABUKI	Breeding variety	1956
84	KOB059	TOYO NISHIKI	Breeding variety	1969
85	KOB060	WASE ASAHI	Breeding variety	Around 1929	Tested only in 2019
86	KOB061	OUU 237	Breeding variety	1959
87	KOB062	SHIN IGOU	Landrace	1922
88	KOB063	MUTUHOMARE	Breeding variety	1986
89	KOB064	Sakamai03	Breeding variety	1998	Tested only in 2019
90	KOB065	SENBON NISHIKI	Breeding variety	1998	Tested only in 2019
91	KOB066	SASANISHIKI	Breeding variety	1963
92	KOB067	TOJI NO YUME	Breeding variety	2000
93	KOB068	KAMI NO MAI	Breeding variety	1994
94	KOB070	YAMABIKO	Breeding variety	1958
95	KOB071	AKITSUHO	Breeding variety	1972
96	KOB073	TOJI NO HANA	Breeding variety	2001
97	KOB075	CHUKYO ASAHI	Breeding variety	1943
98	KOB076	WASE SHINRIKI	Landrace	1898
99	KOB077	SHIRAGIKU	Breeding variety	1943	Tested only in 2019
100	KOB078	REIMEI	Breeding variety	1966	Tested only in 2019
101	KOB079	GIN NO SEI	Breeding variety	1993	Tested only in 2019
102	KOB080	HOKUSHIN 1	Breeding variety	Around 1949?
103	KOB083	CHUJO 2	Breeding variety	1949	Tested only in 2019
104	KOB084	SYUHOU	Breeding variety	Around 1944?
105	KOB085	ASOMINORI	Breeding variety	1973
106	KOB086	SASASHIGURE	Breeding variety	1952
107	KOB087	REIHOU	Breeding variety	1969
108	KOB088	SHIROSENBON	Landrace	Unknown	Tested only in 2019
109	KOB089	HYOKEI SAKE 18	Breeding variety	1972
110	KOB090	KAIRYO OMACHI	Breeding variety	1960	Tested only in 2019
111	KOB091	KOIOMACHI	Breeding variety	1994	Tested only in 2018
112	KOB092	KINMON NISHIKI	Breeding variety	1964
113	KOB093	KOSHIHIKARI	Breeding variety	1956
114	KOB094	SIRANUI	Breeding variety	1964
115	KOB095	HOKURIKU 20	Breeding variety	1937	Tested only in 2018
116	KOB096	NORIN 17	Breeding variety	1937
117	KOB097	OOSETO	Breeding variety	1979	Tested only in 2019
118	KOB098	NAKATE SHINRIKI	Landrace	Around 1910	Tested only in 2019
119	KOB099	NIHONMASARI	Breeding variety	1973	Tested only in 2019
120	KOB100	HOKURIKU 52	Breeding variety	1950
121	KOB101	RIKUU 132	Breeding variety	1921
122	KOB102	SACHIDAMA 2	Breeding variety	Unknown
123	KOB103	HANAFUBUKI	Breeding variety	1986	Tested only in 2019
124	KOB104	NORIN 41	Breeding variety	1949
125	KOB105	AICHI ASAHI	Breeding variety	1926	Tested only in 2019
126	KOB106	KINKI 33	Breeding variety	1943
127	KOB107	AIYAMA	Breeding variety	1949
128	KOB108	HINOHIKARI	Breeding variety	1989
129	KOB109	SIRAYUKIHIME	Breeding variety	1988	Tested only in 2019
130	KOB111	KURA NO HANA	Breeding variety	1997
131	KOB113	HATTAN NISHIKI 1	Breeding variety	1984
132	KOB114	GIN OUMI	Breeding variety	1991
133	KOB115	HAYAOZEKI 1	Landrace	Around 1920?	Tested only in 2019
134	KOB116	HITACHI NISHIKI	Breeding variety	2000	Tested only in 2019
135	KOB117	KIKUSUI	Breeding variety	1937
136	KOB118	YAMADANISHIKI	Breeding variety	1936
137	KOB119	ROKKO NISHIKI	Breeding variety	1982
138	KOB120	TOUKAI ASAHI	Breeding variety	1937	Tested only in 2019
139	KOB121	ASAHI MOCHI	Breeding variety	1928	Tested only in 2019
140	KOB122	HYOUKEI KA 62	Breeding variety	1996
141	KOB123	NAKATE SHINSENBON	Breeding variety	1950
142	KOB124	SAKE PIKARI	Breeding variety	1998	Tested only in 2019
143	KOB125	HITOMEBORE	Breeding variety	1991	Tested only in 2019
144	KOB126	OUU 2	Breeding variety	1925
145	KOB127	NADAHIKARI	Breeding variety	1977	Tested only in 2019
146	KOB128	NORIN 1	Breeding variety	1931
147	KOB130	TOSA NISHIKI	Breeding variety	1994
148	KOB132	NORIN 21	Breeding variety	1942	Tested only in 2019
149	KOB133	MISATO NISHIKI	Breeding variety	1999
150	KOB134	NIPPONBARE	Breeding variety	1963
151	KOB135	WAKAMIZU	Breeding variety	1983	Tested only in 2019
152	KOB136	KINMAZE	Breeding variety	1948	Tested only in 2019
153	KOB137	HATSUGOZEN	Breeding variety	1995
154	KOB139	FUKUHIKARI	Breeding variety	1977
155	KOB140	OKAYAMA YAKUSAKE 48	Breeding variety	1992	Tested only in 2019
156	KOB141	TODOROKIWASE	Breeding variety	1968
157	KOB142	HYOGO KITA NISHIKI	Breeding variety	1986
158	KOB143	DONTOKOI	Breeding variety	1995	Tested only in 2019
159	KOB144	SAIKAI 134	Breeding variety	1971
160	KOB145	ZENSYO 26	Breeding variety	Around 1930?
161	KOB146	HATSU NISHIKI	Breeding variety	1956
162	KOB147	SAGA NO HANA	Breeding variety	1998
163	KOB148	Sakamai04	Breeding variety	1997	Tested only in 2019
164	KYU001	HOMURA	Landrace	1916
165	KYU002	TOUGOUJUNICHIROU	Landrace	1901?	Tested only in 2019
166	KYU003	SHIKISHIMA	Landrace	1904
167	KYU004	HOSOGARA 4	Landrace	1916
168	KYU006	MUBOU AIKOKU	Landrace	1911
169	KYU007	SHIN ISHIJIRO	Landrace	1915	Tested only in 2018
170	KYU008	MUBOU AIKOKU	Landrace	1911
171	KYU009	WASE AIKOKU 30	Landrace	1920
172	KYU010	MANSAKU 9	Landrace	1923	Tested only in 2019
173	KYU011	JOUHOU IBARAKI 1	Landrace	1907
174	KYU012	HOMURA 8	Landrace	1928
175	KYU013	IYOSENGOKU 3	Landrace	1924	Tested only in 2019
176	KYU015	YAMATO JIKARA	Landrace	1907
177	KYU018	HOSOGARA BOUZU	Landrace	1930	Tested only in 2019
178	KYU019	WASE AIKOKU 2	Landrace	1925
179	KYU020	MORITA WASE	Landrace	1913	Tested only in 2019
180	KYU022	KAMENOO 1	Landrace	1916?	Tested only in 2019
181	KYU025	SUITOU SAKUMAI	Landrace	Unknown	Tested only in 2019
182	KYU027	NAGOHOAKA	Landrace	1892	Tested only in 2019
183	KYU028	NACHIBE	Landrace	Unknown	Tested only in 2019
184	KYU029	OKINAWA ZAIRAI 1	Landrace	Unknown	Tested only in 2019
185	KYU030	OKINAWA ZAIRAI 3	Landrace	Unknown	Tested only in 2019
186	KYU032	OKINAWA ZAIRAI	Landrace	Unknown	Tested only in 2019
187	KYU034	OKINAWA ZAIRAI	Landrace	Unknown	Tested only in 2019
188	KYU035	OKINAWA ZAIRAI	Landrace	Unknown	Tested only in 2019
189	KYU036	OKINAWA ZAIRAI	Landrace	Unknown	Tested only in 2019
190	KYU037	OKINAWA ZAIRAI	Landrace	Unknown	Tested only in 2019
191	KYU038	HAJIKUROHO	Landrace	1880	Tested only in 2019
192	KYU039	OKINAWA ZAIRAI	Landrace	Unknown	Tested only in 2019
193	KYU040	KUNIGAMI 1	Landrace	Unknown	Tested only in 2019
194	KYU041	HIGE	Landrace	1910	Tested only in 2019
195	KYU042	AKA MOCHI A	Landrace	1946	Tested only in 2019
196	KYU043	AKA MOCHI B	Landrace	1946	Tested only in 2019
197	KYU045	OKINAWA ZAIRAI MOCHI	Landrace	1954	Tested only in 2019
198	KYU046	OKINAWA ZAIRAI MOCHI	Landrace	1954	Tested only in 2019
199	NAR001	AIKAWA 44	Landrace	1922
200	NAR003	AIKOKU	Landrace	1882	Tested only in 2019
201	NAR004	AIKOKU	Landrace	1882	Tested only in 2019
202	NAR005	AIKOKU	Landrace	1882	Tested only in 2019
203	NAR006	AIKOKU f	Breeding variety	Unknown
204	NAR007	AIKOKU g	Breeding variety	Unknown
205	NAR008	AIKOKU MOCHI	Landrace	Unknown
206	NAR016	ASAHI	Landrace	1908	Tested only in 2019
207	NAR019	ISHIJIRO	Landrace	1865
208	NAR020	ISHIJIRO MOCHI	Breeding variety	Unknown
209	NAR021	USHIWAKA	Landrace	1906
210	NAR022	OOBA	Landrace	1853
211	NAR023	OOBA	Landrace	1853
212	NAR024	OOBA MOCHI	Landrace	1899
213	NAR025	OOBA MOCHI	Landrace	1899	Tested only in 2019
214	NAR026	OOBA MOCHI	Landrace	1899
215	NAR027	OKUHOMARE	Breeding variety	1967
216	NAR029	KAMENOO	Landrace	1893	Tested only in 2019
217	NAR030	KAMENOO	Landrace	1893	Tested only in 2019
218	NAR033	KAMENOO	Landrace	1893
219	NAR034	KAMENOO DAIKOKU	Landrace	Unknown	Tested only in 2019
220	NAR035	KAWABE MOCHI	Landrace	1868
221	NAR036	HOKUBU 2	Landrace	1913
222	NAR037	KINUGASA WASE	Landrace	1899	Tested only in 2019
223	NAR038	KINCHAKU	Landrace	Around 1839	Tested only in 2019
224	NAR039	KINCHAKU HEN	Landrace	Around 1925?	Tested only in 2018
225	NAR040	KINCHAKU BOUZU	Landrace	Around 1925?	Tested only in 2019
226	NAR041	GINBOUZU	Landrace	1907
227	NAR042	GINBOUZU OKUTE	Breeding variety	Unknown	Tested only in 2019
228	NAR043	GINBOUZU NAKATE	Landrace	Unknown
229	NAR044	GINBOUZU MIDASHI	Breeding variety	Unknown
230	NAR046	GUNEKI	Landrace	1884	Tested only in 2019
231	NAR049	SHIRATAMA	Landrace	1849
232	NAR050	SHIROCHINKO	Landrace	1913
233	NAR051	SHINJU	Breeding variety	1936
234	NAR052	SUGAIPPON	Landrace	1853	Tested only in 2019
235	NAR055	SEKIYAMA	Landrace	1885	Tested only in 2019
236	NAR057	SEKIYAMA	Landrace	1885
237	NAR058	SEKIYAMA	Landrace	1885
238	NAR059	SEKIYAMA	Landrace	1885	Tested only in 2019
239	NAR060	SEKIYAMA	Breeding variety	Unknown	Tested only in 2019
240	NAR061	ZENKOUJI	Landrace	1800
241	NAR062	ZENKOUJI MOCHI	Landrace	Unknown (1925 or earlier)	Tested only in 2019
242	NAR063	AITOKU	Landrace	1888
243	NAR065	TANAKA NISHIKI	Landrace	Unknown
244	NAR067	TAMA NISHIKI	Landrace	1895
245	NAR068	TAROBEE MOCHI	Landrace	1596
246	NAR069	TAROBEE MOCHI	Landrace	1596	Tested only in 2019
247	NAR070	TSUYUHAKAZE	Breeding variety	1965
248	NAR071	TOKYO MUBOU AIKOKU	Landrace	Unknown	Tested only in 2019
249	NAR072	TOUGOU	Landrace	1901
250	NAR073	TOUGOU	Breeding variety	Unknown	Tested only in 2019
251	NAR074	TOUGOU 21	Landrace	Unknown	Tested only in 2019
252	NAR076	NAKATE AIKOKU	Landrace	Unknown	Tested only in 2019
253	NAR077	NAGOAKAHO	Landrace	1892
254	NAR078	HAJIKUROHO	Landrace	1880
255	NAR079	HIKOSHIRO 1	Landrace	Unknown (1887 or earlier)
256	NAR080	FUKUYAMA	Landrace	1852 (different opinions exist)
257	NAR081	FUTABA	Breeding variety	1940
258	NAR082	HEIROKU MOCHI	Landrace	1900
259	NAR084	BOUZU AIKOKU	Landrace	Unknown	Tested only in 2019
260	NAR085	HOUHAI	Breeding variety	1976
261	NAR086	HOSOGARA	Landrace	1883
262	NAR087	HOSOGARA	Landrace	1883
263	NAR088	HOSOGARA 4	Landrace	1916	Tested only in 2019
264	NAR090	HOMASHI	Landrace	1833
265	NAR091	MAEZAWA	Landrace	1811
266	NAR092	MANGANJI	Landrace	Unknown	Tested only in 2019
267	NAR093	MANSAKU 9	Landrace	1923	Tested only in 2019
268	NAR094	MANSAKU MOCHI	Landrace	Unknown	Tested only in 2019
269	NAR095	MIZUHO	Breeding variety	1974
270	NAR096	MIZOSHITA MOCHI	Landrace	1895
271	NAR097	MIHO 111	Landrace	1907
272	NAR098	MIHOSEN	Landrace	1908
273	NAR099	MIYAKO	Landrace	1852
274	NAR100	MUBOU AIKOKU	Landrace	1911	Tested only in 2019
275	NAR101	MORITA WASE X	Unknown	Unknown	Tested only in 2019
276	NAR102	YAMAKITA BOUZU	Landrace	1906
277	NAR103	YAMAZAKI MOCHI	Landrace	Between 1789 and 1801 inclusive
278	NAR105	RIKUU 20	Landrace	1914	Tested only in 2019
279	NAR106	RIKUU 2	Landrace	1914	Tested only in 2019
280	NAR107	RIKUU AIKOKU 20	Landrace	Unknown	Tested only in 2019
281	NAR108	WASE AIKOKU	Landrace	1920
282	NAR109	WASE AIKOKU 3	Landrace	Unknown
283	NAR110	WASE GINBOUZU	Landrace	Unknown
284	NAR114	GINGINGA	Breeding variety	1999
285	NAR115	MIKAWA NISHIKI	Landrace	1894
286	NAR116	ISE NISHIKI	Landrace	1860
287	NAR117	DEWASANSAN	Breeding variety	1995	Tested only in 2019
288	NAR118	OOSETO	Breeding variety	1979
289	NAR122	IJUUAKAHO	Landrace	1925 or earlier	Tested only in 2019
290	NAR123	OKINAWA ZAIRAI BUN 2	Landrace	1955 or earlier	Tested only in 2019
291	NAR124	SHISUMUCHIMAI	Landrace	1972 or earlier	Tested only in 2019
292	NAR125	USHI NO TANE	Landrace	1972 or earlier	Tested only in 2019
293	NAR126	DANEMA	Landrace	1972 or earlier	Tested only in 2019
294	NAR127	AHAGARASHIMAI	Landrace	1972 or earlier	Tested only in 2019
295	NAR128	PIJIRUMAI	Landrace	1972 or earlier	Tested only in 2019
296	NAR129	KUSHI 2	Landrace	1955 or earlier	Tested only in 2019
297	SUP001	IWATEKKO	Breeding variety	2001	Tested only in 2019
298	SUP002	OIDEMAI	Breeding variety	2010	Tested only in 2019
299	SUP007	KINUMUSUME	Breeding variety	2004	Tested only in 2019
300	SUP009	KUMASAN NO CHIKARA	Breeding variety	2008	Tested only in 2019
301	SUP010	GENKITSUKUSHI	Breeding variety	2009	Tested only in 2019
302	SUP011	KOSHIIBUKI	Breeding variety	2000	Tested only in 2019
303	SUP013	SAI NO KAGAYAKI	Breeding variety	2002	Tested only in 2019
304	SUP014	SAI NO KIZUNA	Breeding variety	2011	Tested only in 2019
305	SUP015	SAGABIYORI	Breeding variety	2008	Tested only in 2019
306	SUP017	TSUGARU ROMAN	Breeding variety	1996	Tested only in 2019
307	SUP018	TSUYAHIME	Breeding variety	2008	Tested only in 2019
308	SUP019	TENKOMORI	Breeding variety	2005	Tested only in 2019
309	SUP020	TENTAKAKU	Breeding variety	2002	Tested only in 2019
310	SUP021	TEN NO TSUBU	Breeding variety	2010	Tested only in 2019
311	SUP022	NASUHIKARI	Breeding variety	2004	Tested only in 2019
312	SUP024	NIKOMARU	Breeding variety	2005	Tested only in 2019
313	SUP025	HAENUKI	Breeding variety	1991	Tested only in 2019
314	SUP026	HATSUSHIMO	Breeding variety	1954	Tested only in 2019
315	SUP027	HANAECHIZEN	Breeding variety	1991	Tested only in 2019
316	SUP028	HUSAOTOME	Breeding variety	1997	Tested only in 2019
317	SUP029	HUSAKOGANE	Breeding variety	2003	Tested only in 2019
318	SUP031	AKISAKARI	Breeding variety	2009	Tested only in 2019
319	SUP032	AKI NO UTA	Breeding variety	1998	Tested only in 2019
320	SUP033	AKIROMAN	Breeding variety	1993	Tested only in 2019
321	SUP034	ASAHI NO YUME	Breeding variety	1996	Tested only in 2019
322	SUP036	IKUHIKARI	Breeding variety	2003	Tested only in 2019
323	SUP039	MASSHIGURA	Breeding variety	2005	Tested only in 2019
324	SUP040	MIZUKAGAMI	Breeding variety	2012	Tested only in 2019
325	SUP041	MORI NO KUMASAN	Breeding variety	1996	Tested only in 2019
326	SUP045	YUMEOBAKO	Breeding variety	2007	Tested only in 2019
327	SUP047	YUMETSUKUSHI	Breeding variety	1993	Tested only in 2019
328	SUP048	YUMEMATSURI	Breeding variety	2007	Tested only in 2019
329	SUP049	YUMEMIZUHO	Breeding variety	2002	Tested only in 2019
330	UNK001	MORITA WASE	Landrace	1913	Tested only in 2019
331	UNK002	MORITA WASE	Landrace	1913	Tested only in 2019
Varieties with the same name have different origins.
