# Supplementary material for: Potential of rice landraces with strong culms as genetic resources for improving lodging resistance against super typhoons
Source: Sci Rep. 2021 Aug 4;11:15780. doi: 10.1038/s41598-021-95268-0 (PMC8339031; doi:10.1038/s41598-021-95268-0)
Supplement: Supplementary file 4 — Supplementary Information 4. [file 41598_2021_95268_MOESM4_ESM.xlsx]

## Sheet: The genotypes each variety has
Supplementary Data 3 The genotypes each variety tested in 2019 has (varieties with the combination of unknown genotypes were removed).
2L (−), 3S (−)			2L (+), 3S (−)			2L (−), 3S (+)			2L (+), 3S (+)
No.	Variety name	Status	No.	Variety name	Status	No.	Variety name	Status	No.	Variety name	Status
4	ISHIJIRO	Landrace	3	MANSAKU	Landrace	21	AKAMAI	Landrace	183	NACHIBE	Landrace
7	AIKOKU	Landrace	17	SEKIYAMA	Landrace	102	HOKUSHIN 1	Breeding variety	185	OKINAWA ZAIRAI 3	Landrace
8	GINBOUZU	Landrace	19	NAGOYA SHIRO	Landrace	168	MUBOU AIKOKU	Landrace	270	MIZOSHITA MOCHI	Landrace
9	SHINRIKI MOCHI	Landrace	22	HIYADACHITOU	Landrace	174	HOMURA 8	Landrace	289	IJUUAKAHO	Landrace
10	SHICHIMENCHOU MOCHI	Landrace	23	RIKUTOU RIKUU 2	Landrace	182	NAGOHOAKA	Landrace	290	OKINAWA ZAIRAI BUN 2	Landrace
14	SHINRIKI	Landrace	27	HOUMANSHINDEN INE	Landrace	184	OKINAWA ZAIRAI 1	Landrace	291	SHISUMUCHIMAI	Landrace
25	AICHIASAHI	Breeding variety	31	MANGOKU	Landrace	187	OKINAWA ZAIRAI	Landrace	292	USHI NO TANE	Landrace
33	SENICHI	Landrace	41	KAMENOO 4	Landrace	188	OKINAWA ZAIRAI	Landrace	293	DANEMA	Landrace
43	MIYAMA NISHIKI	Breeding variety	64	ZENISHI WASE	Breeding variety	192	OKINAWA ZAIRAI	Landrace	294	PIJIRUMAI	Landrace
47	BENKEI	Landrace	74	KOJYOU NISHIKI	Breeding variety	199	AIKAWA 44	Landrace
49	TAKANE NISHIKI	Breeding variety	87	SHIN IGOU	Landrace	209	USHIWAKA	Landrace
52	YAMASAKAE	Breeding variety	144	OUU 2	Breeding variety	231	SHIRATAMA	Landrace
54	FUKUNOHANA	Breeding variety	151	WAKAMIZU	Breeding variety	267	MANSAKU 9	Landrace
55	AKEBONO	Breeding variety	162	SAGA NO HANA	Breeding variety	285	MIKAWA NISHIKI	Landrace
56	SHIGA WATARIBUNE 2	Landrace	164	HOMURA	Landrace	286	ISE NISHIKI	Landrace
58	NORIN 22	Breeding variety	176	YAMATO JIKARA	Landrace	296	KUSHI 2	Landrace
59	IPPONJIME	Breeding variety	180	KAMENOO 1	Landrace
60	YUMESANSUI	Breeding variety	189	OKINAWA ZAIRAI	Landrace
61	OUU 239	Breeding variety	200	AIKOKU	Landrace
62	KYOTOASAHI	Landrace	212	OOBA MOCHI	Landrace
63	NADA NISHIKI	Breeding variety	213	OOBA MOCHI	Landrace
67	Sakamai01	Breeding variety	216	KAMENOO	Landrace
68	KINCHAKU	Landrace	217	KAMENOO	Landrace
71	HYOGO YUMENISHIKI	Breeding variety	219	KAMENOO DAIKOKU	Landrace
73	SACHIKAZE	Breeding variety	220	KAWABE MOCHI	Landrace
75	GINBOUZU 7572	Landrace	228	GINBOUZU NAKATE	Landrace
76	TAKENARI 8043	Landrace	235	SEKIYAMA	Landrace
77	HOKURIKU 12	Breeding variety	236	SEKIYAMA	Landrace
78	SACHIDAMA 1	Breeding variety	238	SEKIYAMA	Landrace
79	AKIHIKARI	Breeding variety	241	ZENKOUJI MOCHI	Landrace
80	TONO 1	Breeding variety	246	TAROBEE MOCHI	Landrace
81	AKITA KOMACHI	Breeding variety	268	MANSAKU MOCHI	Landrace
82	SEKIKEI 56	Breeding variety	278	RIKUU 20	Landrace
83	SHIN YAMABUKI	Breeding variety	279	RIKUU 2	Landrace
85	WASE ASAHI	Breeding variety
86	OUU 237	Breeding variety
88	MUTUHOMARE	Breeding variety
89	Sakamai03	Breeding variety
90	SENBON NISHIKI	Breeding variety
91	SASANISHIKI	Breeding variety
92	TOJI NO YUME	Breeding variety
95	AKITSUHO	Breeding variety
96	TOJI NO HANA	Breeding variety
98	WASE SHINRIKI	Landrace
100	REIMEI	Breeding variety
101	GIN NO SEI	Breeding variety
103	CHUJO 2	Breeding variety
105	ASOMINORI	Breeding variety
106	SASASHIGURE	Breeding variety
107	REIHOU	Breeding variety
108	SHIROSENBON	Landrace
109	HYOKEI SAKE 18	Breeding variety
113	KOSHIHIKARI	Breeding variety
114	SIRANUI	Breeding variety
116	NORIN 17	Breeding variety
117	OOSETO	Breeding variety
118	NAKATE SHINRIKI	Landrace
119	NIHONMASARI	Breeding variety
120	HOKURIKU 52	Breeding variety
123	HANAFUBUKI	Breeding variety
124	NORIN 41	Breeding variety
125	AICHI ASAHI	Breeding variety
126	KINKI 33	Breeding variety
128	HINOHIKARI	Breeding variety
129	SIRAYUKIHIME	Breeding variety
130	KURA NO HANA	Breeding variety
133	HAYAOZEKI 1	Landrace
134	HITACHI NISHIKI	Breeding variety
135	KIKUSUI	Breeding variety
137	ROKKO NISHIKI	Breeding variety
138	TOUKAI ASAHI	Breeding variety
139	ASAHI MOCHI	Breeding variety
140	HYOUKEI KA 62	Breeding variety
141	NAKATE SHINSENBON	Breeding variety
143	HITOMEBORE	Breeding variety
145	NADAHIKARI	Breeding variety
146	NORIN 1	Breeding variety
147	TOSA NISHIKI	Breeding variety
148	NORIN 21	Breeding variety
149	MISATO NISHIKI	Breeding variety
153	HATSUGOZEN	Breeding variety
154	FUKUHIKARI	Breeding variety
156	TODOROKIWASE	Breeding variety
157	HYOGO KITA NISHIKI	Breeding variety
158	DONTOKOI	Breeding variety
160	ZENSYO 26	Breeding variety
161	HATSU NISHIKI	Breeding variety
163	Sakamai04	Breeding variety
165	TOUGOUJUNICHIROU	Landrace
166	SHIKISHIMA	Landrace
171	WASE AIKOKU 30	Landrace
172	MANSAKU 9	Landrace
175	IYOSENGOKU 3	Landrace
177	HOSOGARA BOUZU	Landrace
179	MORITA WASE	Landrace
181	SUITOU SAKUMAI	Landrace
186	OKINAWA ZAIRAI	Landrace
190	OKINAWA ZAIRAI	Landrace
191	HAJIKUROHO	Landrace
193	KUNIGAMI 1	Landrace
194	HIGE	Landrace
195	AKA MOCHI A	Landrace
196	AKA MOCHI B	Landrace
197	OKINAWA ZAIRAI MOCHI	Landrace
198	OKINAWA ZAIRAI MOCHI	Landrace
201	AIKOKU	Landrace
202	AIKOKU	Landrace
203	AIKOKU f	Breeding variety
204	AIKOKU g	Breeding variety
207	ISHIJIRO	Landrace
208	ISHIJIRO MOCHI	Breeding variety
210	OOBA	Landrace
211	OOBA	Landrace
215	OKUHOMARE	Breeding variety
223	KINCHAKU	Landrace
227	GINBOUZU OKUTE	Breeding variety
229	GINBOUZU MIDASHI	Breeding variety
230	GUNEKI	Landrace
237	SEKIYAMA	Landrace
239	SEKIYAMA	Breeding variety
240	ZENKOUJI	Landrace
242	AITOKU	Landrace
243	TANAKA NISHIKI	Landrace
245	TAROBEE MOCHI	Landrace
248	TOKYO MUBOU AIKOKU	Landrace
249	TOUGOU	Landrace
251	TOUGOU 21	Landrace
252	NAKATE AIKOKU	Landrace
258	HEIROKU MOCHI	Landrace
259	BOUZU AIKOKU	Landrace
260	HOUHAI	Breeding variety
261	HOSOGARA	Landrace
262	HOSOGARA	Landrace
264	HOMASHI	Landrace
266	MANGANJI	Landrace
271	MIHO 111	Landrace
273	MIYAKO	Landrace
274	MUBOU AIKOKU	Landrace
276	YAMAKITA BOUZU	Landrace
280	RIKUU AIKOKU 20	Landrace
288	OOSETO	Breeding variety
298	OIDEMAI	Breeding variety
299	KINUMUSUME	Breeding variety
300	KUMASAN NO CHIKARA	Breeding variety
302	KOSHIIBUKI	Breeding variety
303	SAI NO KAGAYAKI	Breeding variety
304	SAI NO KIZUNA	Breeding variety
305	SAGABIYORI	Breeding variety
306	TSUGARU ROMAN	Breeding variety
309	TENTAKAKU	Breeding variety
310	TEN NO TSUBU	Breeding variety
312	NIKOMARU	Breeding variety
313	HAENUKI	Breeding variety
315	HANAECHIZEN	Breeding variety
317	HUSAKOGANE	Breeding variety
319	AKI NO UTA	Breeding variety
321	ASAHI NO YUME	Breeding variety
324	MIZUKAGAMI	Breeding variety
326	YUMEOBAKO	Breeding variety
327	YUMETSUKUSHI	Breeding variety
329	YUMEMIZUHO	Breeding variety
330	MORITA WASE	Landrace
331	MORITA WASE	Landrace
