# Supplementary material for: Potential of rice landraces with strong culms as genetic resources for improving lodging resistance against super typhoons
Source: Sci Rep. 2021 Aug 4;11:15780. doi: 10.1038/s41598-021-95268-0 (PMC8339031; doi:10.1038/s41598-021-95268-0)
Supplement: Supplementary file 5 — Supplementary Information 5. [file 41598_2021_95268_MOESM5_ESM.xlsx]

## Sheet: Details of variations
Supplementary Data 5 Details of variations in candidate genes.
Chromosome	Physical position	MSU ID	RAP ID	Strand	−log10 (P)	Variation point	Type of variation	CDS position	CDS size	Reference sequence	Alternative sequence	Codon	Amino acid reference	Amino acid variation	Amino acid position	Amino acid size
2	28942076	LOC_Os02g47410	Os02g0702500	-	1.3	CDS	Non-synonymous substitution	2063	2841	C	T	ACT->ATT	T	I	688	947
2	28971305	LOC_Os02g47440	Os02g0702800	-	3.2	CDS	Non-synonymous substitution	251	804	A	G	AAC->AGC	N	S	84	268
2	29026559	LOC_Os02g47510	Os02g0704000	-	0.1	CDS	Non-synonymous substitution	1601	1917	G	T	GGC->GTC	G	V	534	639
2	29062117	LOC_Os02g47560	Os02g0704300	-	2.8	CDS	Non-synonymous substitution	272	1254	C	T	GCA->GTA	A	V	91	418
2	29071658	LOC_Os02g47570	Os02g0704500	+	1.5	CDS	Non-synonymous substitution	626	828	A	G	CAC->CGC	H	R	209	276
2	29206055	LOC_Os02g47770	Os02g0706600	-	2.3	CDS	Frameshift deletion	1174	1197	GC	C				392	399
2	29271626	LOC_Os02g47850	Os02g0708100	+	4	CDS	Non-synonymous substitution	568	1422	A	G	ATA->GTA	I	V	190	474
2	29273309	LOC_Os02g47850	Os02g0708100	+	3.5	CDS	Splicing	1132	1422	G	A				378	474
2	29328191	LOC_Os02g47940	Os02g0709200	-	3.5	CDS	Non-synonymous substitution	112	1278	T	C	TCC->CCC	S	P	38	426
3	781272	LOC_Os03g02280	Os03g0113900	+	4.2	CDS	Non-synonymous substitution	88	594	C	G	CCG->GCG	P	A	30	198
3	805190	LOC_Os03g02320	Os03g0114300	+	3.8	CDS	Non-synonymous substitution	1454	2226	T	C	CTG->CCG	L	P	485	742
3	807204	LOC_Os03g02320	Os03g0114300	+	3.1	CDS	Non-synonymous substitution	1946	2226	A	G	GAT->GGT	D	G	649	742
3	813160	LOC_Os03g02330	Os03g0114400	-	5.5	CDS	Non-synonymous substitution	1492	1572	A	G	AGC->GGC	S	G	498	524
3	813646	LOC_Os03g02330	Os03g0114400	-	4.1	CDS	Non-synonymous substitution	1006	1572	G	A	GGC->AGC	G	S	336	524
3	813933	LOC_Os03g02330	Os03g0114400	-	3.8	CDS	Non-synonymous substitution	719	1572	T	C	CTG->CCG	L	P	240	524
3	814404	LOC_Os03g02330	Os03g0114400	-	4.3	CDS	Non-synonymous substitution	248	1572	T	C	GTG->GCG	V	A	83	524
3	814597	LOC_Os03g02330	Os03g0114400	-	4.5	CDS	Deletion	55	1572	GTCGCCT	T	GTCGCCTAC->TAC	VAY	Y	19	524
3	848775	LOC_Os03g02390	Os03g0114900	-	4.4	CDS	Non-synonymous substitution	292	585	G	A	GCC->ACC	A	T	98	195
3	849066	LOC_Os03g02390	Os03g0114900	-	3.7	CDS	Insertion	1	585	A	GCCGCCA	ATG->GCCGCCATG	M	AAM	1	195
3	851240	LOC_Os03g02400	Os03g0115000	+	3.5	CDS	Non-synonymous substitution	244	597	G	T	GCG->TCG	A	S	82	199
3	851346	LOC_Os03g02400	Os03g0115000	+	2.9	CDS	Non-synonymous substitution	350	597	T	C	CTG->CCG	L	P	117	199
3	854763	LOC_Os03g02410	Os03g0115100	-	3.5	CDS	Non-synonymous substitution	1385	3219	G	A	AGG->AAG	R	K	462	1073
3	855287	LOC_Os03g02410	Os03g0115100	-	3.1	CDS	Non-synonymous substitution	1043	3219	G	A	CGT->CAT	R	H	348	1073
3	856612	LOC_Os03g02410	Os03g0115100	-	3.4	CDS	Non-synonymous substitution	433	3219	G	A	GTA->ATA	V	I	145	1073
3	862279	LOC_Os03g02430	Os03g0115300	-	2.8	CDS	Non-synonymous substitution	424	1353	C	G	CAG->GAG	Q	E	142	451
3	862384	LOC_Os03g02430	Os03g0115300	-	2.7	CDS	Non-synonymous substitution	319	1353	G	C	GCG->CCG	A	P	107	451
3	862395	LOC_Os03g02430	Os03g0115300	-	3	CDS	Non-synonymous substitution	308	1353	A	G	CAG->CGG	Q	R	103	451
3	862567	LOC_Os03g02430	Os03g0115300	-	3.6	CDS	Non-synonymous substitution	211	1353	C	T	CCC->TCC	P	S	71	451
3	862637	LOC_Os03g02430	Os03g0115300	-	4.2	CDS	Non-synonymous substitution	141	1353	T	G	CAT->CAG	H	Q	47	451
3	885064	LOC_Os03g02460	Os03g0115700	-	3.8	CDS	Non-synonymous substitution	971	999	G	A	AGA->AAA	R	K	324	333
3	907508	LOC_Os03g02480	Os03g0116000	+	4.4	CDS	Non-synonymous substitution	610	1311	A	G	ATT->GTT	I	V	204	437
Mutations with no change in amino acids were excluded.
