# Supplementary material for: Potential of rice landraces with strong culms as genetic resources for improving lodging resistance against super typhoons
Source: Sci Rep. 2021 Aug 4;11:15780. doi: 10.1038/s41598-021-95268-0 (PMC8339031; doi:10.1038/s41598-021-95268-0)
Supplement: Supplementary file 7 — Supplementary Information 7. [file 41598_2021_95268_MOESM7_ESM.csv]

	1	2	3	4	5	6	7	8	9	10	11	12	13	14	15	16	17	18	19	20	21	22	23	24	25	26	27	28	29	30	31	32	33	34	35	36	37	38	39	40	41	42	43	44	45	46	47	48	49
1	2.41294142969764	0.124818168098158	0.0127496136502652	-0.0938641051900244	0.0194594225262319	-0.0611182555567092	-0.0751053789454935	-0.182424588773793	0.0235738644698619	0.172770416964833	-0.0995149785543291	0.417723434205719	0.273802939559023	0.130445106578018	-0.202395356079964	0.297278871526954	0.102312224629603	0.0681223188097436	-0.0439293865872387	0.188085925559602	0.0740982014398417	0.105984180972601	-0.0516396080926741	-0.110228309733462	-0.167686730633173	0.322799915127066	0.387501228495274	0.00804086895297733	0.416860710956051	-0.0469687009863665	0.218074436615152	-0.0929637451602657	0.191561058843203	0.365868248746044	-0.048751981311529	0.27613473588266	0.423476573737182	0.465623848907585	0.169816615660955	0.344023128600256	-0.0546299226569594	0.272514335465447	-0.100422535696384	0.312387613363147	-0.266625116056641	0.449670137698066	-0.217083118658816	0.440361028038279	-0.104668429608114
2	0.124818168098158	2.10538270231077	0.437874995208205	-0.0153460711610373	0.0290681932818666	0.0442727542558059	-0.195001034824743	-0.151968499505885	-0.0251339649009681	-0.133526682832376	0.275009009675048	0.221434443436991	-0.0640992119751355	-0.156743502254316	-0.358498773382222	0.0379498414157094	0.182244503711702	0.191068222095423	0.467331667191244	0.148545389078363	-0.0696531134173246	0.186527434607572	0.733942261838946	-0.179644937028954	-0.397395589160307	-0.0782398609148388	0.100571218007639	-0.24645625872267	-0.11392629204712	0.00867940329957642	0.569974119467364	0.345459802243716	-0.0310487211984799	-0.104435237769097	0.406116501013915	-0.0716376275920633	-0.108685505608318	-0.130605477626701	-0.14953045690346	-0.0564624106006364	0.754070383944687	-0.190712975524103	0.366080794630734	-0.0749434080404111	0.0898485378202091	-0.072085047452067	-0.381309418218066	-0.0712143066003403	0.509442133378115
3	0.0127496136502652	0.437874995208205	2.3078715211252	0.0793872246319021	0.0611934965192053	-0.0204745968209539	-0.128814009837571	-0.0932187443634899	-0.00276943529432694	0.0372154987135299	0.170119870743348	-0.126325520142544	-0.174513930601657	-0.177375648708413	-0.338487048988847	-0.0279753068847342	0.459085310633335	0.181188816185828	0.805596785651956	0.300391902966999	-0.0689178723963916	0.469655880997201	0.637805418879814	-0.151418548684719	-0.433827100445107	-0.200552231939923	0.132078208879826	-0.275413689634554	-0.132003566696591	0.0108270001996938	0.729803441292036	0.148432471731016	-0.0370970380094399	-0.12457294475775	0.714765743684768	-0.178039219650939	-0.128247060878798	-0.170139629773702	-0.414946765130225	-0.0408903648590271	0.651594494712282	-0.174206149208265	0.161461992583625	-0.196584874346397	0.371146656563396	-0.152714780590876	-0.356959238644719	-0.151992448811621	0.303398941263087
4	-0.0938641051900244	-0.0153460711610373	0.0793872246319021	1.97674447734533	-0.0472237363282451	0.10346272636149	0.355542809570708	0.511607772433208	-0.087468042216911	0.0362555306615096	0.455817773144265	-0.0719733847319479	-0.170483360498842	-0.126313966608294	-0.178177979297693	-0.0575812840938433	-0.00888890806599087	0.431914309959588	-0.0246300548102051	0.0646043752646348	0.354197953631304	-0.00519093904564373	-0.075521197557092	-0.0968979359250956	-0.135606840321496	-0.199336008191711	0.155130876041812	-0.00662758106923065	-0.124248490644552	0.0974541068614811	0.107209192257564	-0.155545408878611	0.0525002265969181	-0.111629235720424	-0.0374648873099467	-0.174346295529381	-0.125009016752643	-0.136896474087455	-0.101821569640514	0.125340819456706	-0.0787558555478811	-0.0867192075489792	-0.160624493041031	-0.193242844408279	-0.13444583827855	-0.126690362897274	-0.191190985545839	-0.12362508587216	-0.0761186984963849
5	0.0194594225262319	0.0290681932818666	0.0611934965192053	-0.0472237363282451	1.52130574588737	0.429069145925953	-0.0182427870076383	-0.0838745316428326	0.0428039734616044	-0.000534147831610888	-0.0450086803146779	-0.00901359008940744	-0.0013256133547959	-0.129548909078774	-0.0933386438026459	0.0244918241891142	0.0727138838737425	-0.107680231149423	-0.109633946849556	-0.0740877433162469	0.0363997498679833	0.0752802742529204	-0.22733959896992	0.265647630215074	-0.073820306794409	-0.00637083529931375	-0.125937209487041	-0.070313459747368	-0.0886210581185536	0.0307232002478347	0.096431445883893	-0.168748692290782	0.0833735249179395	-0.077917695442632	-0.0979101087070231	-0.00706000067824639	-0.0902618773585665	-0.0383034918831902	0.189714899107069	0.12422235387107	-0.233846966091596	-0.0169032052589308	-0.179517149433872	-0.00593016634446525	-0.0120251179804709	0.00553684625225708	-0.0963498123486738	0.00564614748660721	-0.182931292023112
6	-0.0611182555567092	0.0442727542558059	-0.0204745968209539	0.10346272636149	0.429069145925953	1.51937492453197	0.10896900867782	0.0953469650246154	0.0911529859444756	0.224166980537242	0.0070378736772726	-0.000270621325485388	-0.0334460903506365	0.0647048509117374	0.0281583568089402	-0.0387739292633337	-0.134949699316063	-0.0304555836656487	-0.167246710050795	-0.0961272321011697	-0.0214111809659225	-0.138297041281518	-0.115234439165481	0.0927941224556894	0.0805227088925615	-0.0476202036610775	0.0867014878244524	0.0589790989232747	-0.1550597202815	0.0344473537254938	-0.0999945628745685	-0.195686358566407	0.421802197686029	-0.132524673549914	-0.14467730108889	-0.0356280896735121	-0.157027153605398	-0.175517995558058	0.0498358854364687	0.115176398318489	-0.11595040406223	-0.0498347675314233	-0.210298891906836	-0.0439435610761492	-0.16567622746413	-0.152102035139163	0.0285253032208575	-0.14772739280659	-0.119957017764341
7	-0.0751053789454935	-0.195001034824743	-0.128814009837571	0.355542809570708	-0.0182427870076383	0.10896900867782	1.82904304363017	0.801364071412098	-0.136310438038872	0.16151177239917	0.017155573957935	-0.0505753103241379	-0.0409726672038634	-0.263180026492281	-0.239218212204208	0.0147544580604174	-0.0698141262800048	0.0951323683127123	-0.186663832135663	0.0586503435633386	0.274342135354856	-0.0696411859940441	-0.197984567080663	-0.0262185108590213	-0.0673711088671926	-0.0392078125928837	0.187997472394883	0.278646574341506	-0.140544801364623	1.04390198236829	-0.253530628989098	-0.353648904627523	0.237724795620776	-0.125867842052351	-0.188277699105388	-0.0405309346251071	-0.137038447979595	-0.166068432977196	-0.147074793168804	-0.165511117611369	-0.202207700201804	-0.128965893854491	-0.373516144301001	-0.0413567203457584	-0.317536522640393	-0.115278321262369	-0.256946949622065	-0.114504790657035	-0.257724787791607
8	-0.182424588773793	-0.151968499505885	-0.0932187443634899	0.511607772433208	-0.0838745316428326	0.0953469650246154	0.801364071412098	1.72045404595818	-0.200446408902601	0.125620595971681	0.198816769257801	-0.0950201588010202	-0.251406754265015	-0.29623332000448	-0.190193371490515	-0.123189922873051	0.150666002128613	0.0572063571234041	-0.139323327881316	0.178097535516324	0.243234946478171	0.162568027997871	-0.0348735199311461	0.0338076530411443	-0.0373301532730056	-0.293413694238907	0.0403646328806482	0.0656872644387005	-0.262860646774033	0.466561808772067	-0.11366730925117	-0.337240942750884	0.196961137565889	-0.230922792104338	-0.14475741268694	-0.249514492150524	-0.266175549824344	-0.280567227726734	-0.08991180771316	-0.150136746327055	-0.0366500136146249	-0.184691942844776	-0.354109047557424	-0.28534652730599	-0.0436130512761924	-0.358804083708852	-0.206023244679851	-0.350765772357017	-0.187565621207487
9	0.0235738644698619	-0.0251339649009681	-0.00276943529432694	-0.087468042216911	0.0428039734616044	0.0911529859444756	-0.136310438038872	-0.200446408902601	1.42489023028359	0.592131983862862	-0.220806944773085	-0.164301939724502	0.119632627375223	0.68534349887789	0.15132464374749	-0.0106473882178754	-0.385785852054019	0.0170819941491822	-0.168106472848077	-0.27413935402934	-0.0170364069437223	-0.394427530570898	-0.29992888822436	-0.100457645805692	0.0640445832882086	0.136858298023523	-0.0157621894085665	0.114015844790991	0.234482018709065	-0.273307746884746	-0.299798197399533	-0.0377473286988771	-0.232473118785976	0.212163308987671	-0.147954576856794	0.122014690269762	0.242889021980941	0.192252276026655	0.0144755752726828	0.00121869363251674	-0.302055206230006	0.277349450961402	-0.0456050582493302	0.135311023658059	0.0283949485370493	0.194962550827702	0.160256140951147	0.191179812550595	-0.0284190836406911
10	0.172770416964833	-0.133526682832376	0.0372154987135299	0.0362555306615096	-0.000534147831610888	0.224166980537242	0.16151177239917	0.125620595971681	0.592131983862862	1.83406124193062	-0.183476179306916	0.0785617244912619	0.355852515084684	0.316156574959322	-0.0963098255551796	0.305054146742166	-0.179207929776647	0.110250866689578	-0.0849147007742393	0.000761195489440316	0.315674201287606	-0.184298133779422	-0.415927901431827	-0.178376767702572	-0.00473261758470216	0.423524566789507	0.405004157576784	0.424732595494555	0.399486636455868	0.0352045853515242	-0.254476373128633	-0.398752561599818	0.169116852302384	0.353856792919202	-0.068170833417082	0.365245943800089	0.408645267265223	0.36199132523839	-0.0654808254071788	0.278010615615087	-0.421627097223097	0.372581209443188	-0.42542220816854	0.409379084976993	-0.0280597346661974	0.389322743657748	-0.10573552526481	0.380485717283998	-0.356830739376285
11	-0.0995149785543291	0.275009009675048	0.170119870743348	0.455817773144265	-0.0450086803146779	0.0070378736772726	0.017155573957935	0.198816769257801	-0.220806944773085	-0.183476179306916	1.85572203538883	0.129347860247465	-0.197131539469376	-0.25173194214367	-0.349380363852514	-0.191198206848809	0.334555157830472	0.0832826861226335	0.169137795878597	0.222621295183649	-0.0025773734766232	0.345288968015443	0.636945706227372	0.0286334706171332	-0.29728688692027	-0.236422217118961	-0.154523654440232	-0.272197281172615	-0.223706487754262	0.0223211001201432	0.419568913120668	0.123544648963956	0.0787599997528318	-0.202328251706694	0.128053207787345	-0.207483391234743	-0.226065136221923	-0.238241446952067	-0.142588753422596	-0.0952692611611261	0.648235107738154	-0.189778268781905	0.132436698321764	-0.228828386654548	0.0729164981473653	-0.241684883240926	-0.370667804122079	-0.238148627234702	0.312912715665522
12	0.417723434205719	0.221434443436991	-0.126325520142544	-0.0719733847319479	-0.00901359008940744	-0.000270621325485388	-0.0505753103241379	-0.0950201588010202	-0.164301939724502	0.0785617244912619	0.129347860247465	2.00075568967671	0.253051427564598	-0.118259189044647	-0.269899398935473	0.30865296695802	0.135345403417337	0.157927431198379	-0.121302693062702	0.457216234725381	-0.0153166207788496	0.136402022839281	0.18981827028127	-0.0354954771335339	-0.141005355115482	0.296235834269992	0.484798126400059	0.110753912780907	0.289615665010237	-0.0349187382547748	0.308303606012897	0.0740396214464587	0.300347586578452	0.253254642815918	-0.0967887049128501	0.251166236168822	0.291836963755286	0.245318100375301	0.123574489828964	0.134365484502056	0.193497707351061	0.325019272098244	0.0795540090478795	0.286711404586341	-0.319585640765859	0.306982490610101	-0.286625174840523	0.300214586623345	0.13042972205602
13	0.273802939559023	-0.0640992119751355	-0.174513930601657	-0.170483360498842	-0.0013256133547959	-0.0334460903506365	-0.0409726672038634	-0.251406754265015	0.119632627375223	0.355852515084684	-0.197131539469376	0.253051427564598	1.4861966600878	0.106925589586943	-0.195904972238236	0.458912230472418	-0.107586719331502	0.132017291887868	-0.145573339201893	-0.0488233217070198	0.145090564354284	-0.129930734384007	-0.262647771995887	-0.232685561100212	-0.149757092408162	1.44709203046694	0.0769754694337282	0.195958825384092	0.613916699579042	0.00771597176559584	-0.131987570200926	-0.205527422732338	0.00355394616964963	0.536645385412311	-0.133947109902177	1.23307567345847	0.614633866010856	0.650012245975281	0.1552521570923	0.245850132906258	-0.26999453801002	0.476045901048213	-0.218000964567126	1.40575766349981	-0.169733670051417	1.09793787629209	-0.209882689430096	1.0767067589485	-0.144196266708977
14	0.130445106578018	-0.156743502254316	-0.177375648708413	-0.126313966608294	-0.129548909078774	0.0647048509117374	-0.263180026492281	-0.29623332000448	0.68534349887789	0.316156574959322	-0.25173194214367	-0.118259189044647	0.106925589586943	1.26171848406074	0.248465683271786	0.136512824677157	-0.434877171151532	-0.0533380941898783	-0.243802818512123	-0.242916487878173	-0.201850196525487	-0.446572092179546	-0.385659804656601	-0.123623539995207	0.122466726380762	0.122019641637619	-0.0458352191766869	0.300025660012314	0.40861346539654	-0.396962973746653	-0.360627025741464	-0.0316117219696031	-0.235459935884977	0.368982017166709	-0.216978702554237	0.110801570283397	0.420897119417695	0.381993152373739	0.0363768176425297	0.205853446869352	-0.392266578860424	0.463132159717011	-0.0396533833746644	0.118948727563849	-0.084858928312576	0.303111427881947	0.264783553392729	0.297562040448902	-0.0868676198790056
15	-0.202395356079964	-0.358498773382222	-0.338487048988847	-0.178177979297693	-0.0933386438026459	0.0281583568089402	-0.239218212204208	-0.190193371490515	0.15132464374749	-0.0963098255551796	-0.349380363852514	-0.269899398935473	-0.195904972238236	0.248465683271786	1.20066845699775	-0.253177697027624	-0.434302542310162	-0.12962651791557	-0.287978860301246	-0.341824824793458	-0.117124432737933	-0.440534010623667	-0.507694561496238	0.0526337040892316	0.777039301347234	-0.240206996802777	-0.213521869158437	0.00383760531058311	-0.219265683496695	-0.181651723957417	-0.542841099169264	0.0183053074615792	-0.198554571183078	-0.185034313841374	-0.235379870664661	-0.198427950094885	-0.22278131001994	-0.242540250375799	0.0286168416702586	-0.158171909918848	-0.517472553194144	-0.0972806400455336	0.0143031652262047	-0.228212878687131	-0.213125132596712	-0.257541876237177	1.14792085643628	-0.250921174701032	-0.210581640081686
16	0.297278871526954	0.0379498414157094	-0.0279753068847342	-0.0575812840938433	0.0244918241891142	-0.0387739292633337	0.0147544580604174	-0.123189922873051	-0.0106473882178754	0.305054146742166	-0.191198206848809	0.30865296695802	0.458912230472418	0.136512824677157	-0.253177697027624	2.02176918479243	0.0275230656590451	0.0784187040829062	-0.0345161863969749	0.0476291008643995	0.0610200725668763	0.0213079848855303	-0.243078554836598	-0.275750932390518	-0.164507987310135	0.548378947712295	0.205917760083737	0.169398557785486	0.807867028615625	0.0389991425910151	-0.0880113014335967	-0.26586946128704	0.166895341049662	0.710066356042377	-0.039089412973673	0.465441767412512	0.813732366322842	0.889687601241695	0.270174491898696	0.317103846696796	-0.247845909285144	0.397649364185232	-0.281075285103993	0.530728544289581	-0.245838723589007	0.616683435997553	-0.271675173111517	0.605106527015866	-0.191277712331178
17	0.102312224629603	0.182244503711702	0.459085310633335	-0.00888890806599087	0.0727138838737425	-0.134949699316063	-0.0698141262800048	0.150666002128613	-0.385785852054019	-0.179207929776647	0.334555157830472	0.135345403417337	-0.107586719331502	-0.434877171151532	-0.434302542310162	0.0275230656590451	2.34492684764806	0.0259780463483354	0.283616232829779	0.711524323579272	0.0835369054655268	2.13507038122921	0.404801759817166	0.011136620021648	-0.36008085573111	-0.121139384412374	0.288631045823068	-0.306737750451648	-0.269758050460055	-0.0141528439383649	0.791754741842461	0.242579698572239	0.231831044350355	-0.243434027000561	0.244386101933555	-0.110366772996339	-0.266728150726521	-0.188344102659704	-0.163575866269832	-0.0783811924125322	0.410526367622977	-0.296625422488149	0.263237111074103	-0.120416341009477	0.468754127638055	-0.171380598860946	-0.46201367832653	-0.170255045503665	0.434345945780996
18	0.0681223188097436	0.191068222095423	0.181188816185828	0.431914309959588	-0.107680231149423	-0.0304555836656487	0.0951323683127123	0.0572063571234041	0.0170819941491822	0.110250866689578	0.0832826861226335	0.157927431198379	0.132017291887868	-0.0533380941898783	-0.12962651791557	0.0784187040829062	0.0259780463483354	1.89274861145616	0.215514111227383	0.33843323011838	0.317460719466572	0.0267951895638123	0.0948248108043816	-0.19592916595208	0.0897539109052126	0.160427997287337	0.293338508468285	-0.0928771978409185	0.00497839163598968	0.0978520216342106	0.139899203591033	-0.0748243345403721	-0.0413068771817355	-0.00205564924646415	0.203613029166378	0.127968112464562	0.00241256020234403	0.0815251519397582	-0.0505798768166395	-0.121655296141796	0.0990166151939136	-0.00321466509042927	-0.077266226069225	0.152164378521739	-0.133632837354491	0.132866104570799	-0.142310532400077	0.127891714762228	-0.0366717858463016
19	-0.0439293865872387	0.467331667191244	0.805596785651956	-0.0246300548102051	-0.109633946849556	-0.167246710050795	-0.186663832135663	-0.139323327881316	-0.168106472848077	-0.0849147007742393	0.169137795878597	-0.121302693062702	-0.145573339201893	-0.243802818512123	-0.287978860301246	-0.0345161863969749	0.283616232829779	0.215514111227383	2.46273703264944	0.242270375302058	-0.0493587219540837	0.287781270096566	0.654499315004323	-0.124103120139586	-0.397611731046837	-0.167831041978642	0.0583558219876221	-0.470138055861726	-0.221521780472105	0.274597925592942	0.774279631330925	0.120897643596606	-0.128779645539613	-0.202671972626129	2.07469683742874	-0.151113273620379	-0.225403852242316	-0.239287727413141	-0.291075751610653	-0.105523597873925	0.665891099620227	-0.224322783368838	0.130950243787704	-0.167368781929933	0.272100748009157	-0.174783246051548	-0.302942153654598	-0.174182291922389	0.163538409465228
20	0.188085925559602	0.148545389078363	0.300391902966999	0.0646043752646348	-0.0740877433162469	-0.0961272321011697	0.0586503435633386	0.178097535516324	-0.27413935402934	0.000761195489440316	0.222621295183649	0.457216234725381	-0.0488233217070198	-0.242916487878173	-0.341824824793458	0.0476291008643995	0.711524323579272	0.33843323011838	0.242270375302058	2.36871999791971	0.193152827915865	0.728881668910245	0.316014912353563	-0.0693892731157488	-0.107538195442294	-0.0470671076144348	0.381268077055388	-0.193867614602604	-0.0722596029183103	0.0223886617948594	0.586791261902241	0.0783767244902189	0.166743321123974	-0.0666234407689893	0.217958600423373	-0.0495510772941956	-0.0710696013073583	0.00325110754592398	-0.193875110908711	-0.0595219279871414	0.32640801567754	-0.123724907761299	0.0873832787432094	-0.0512262465359628	0.234055559066998	0.0013380316423678	-0.365783266012768	-0.00129467193576707	0.194514905450195
21	0.0740982014398417	-0.0696531134173246	-0.0689178723963916	0.354197953631304	0.0363997498679833	-0.0214111809659225	0.274342135354856	0.243234946478171	-0.0170364069437223	0.315674201287606	-0.0025773734766232	-0.0153166207788496	0.145090564354284	-0.201850196525487	-0.117124432737933	0.0610200725668763	0.0835369054655268	0.317460719466572	-0.0493587219540837	0.193152827915865	2.15597924834602	0.0800899349233299	-0.0271214645787029	-0.0464877863411219	0.0545300239515064	0.176503249070114	0.498327267303735	0.0539368958295917	-0.172972496197084	0.00295027969589141	-0.100449779045403	-0.130539921189898	-0.0881739891516756	-0.155294019360858	-0.0616392896285763	0.142101436428231	-0.177968075666704	-0.09168409211374	0.0266040430127704	0.0178954456035311	-0.0270059453703092	-0.111584542780027	-0.134925408581574	0.172767980490562	-0.114257748151306	0.134510429409588	-0.127458440615576	0.130203331412838	-0.174371433842619
22	0.105984180972601	0.186527434607572	0.469655880997201	-0.00519093904564373	0.0752802742529204	-0.138297041281518	-0.0696411859940441	0.162568027997871	-0.394427530570898	-0.184298133779422	0.345288968015443	0.136402022839281	-0.129930734384007	-0.446572092179546	-0.440534010623667	0.0213079848855303	2.13507038122921	0.0267951895638123	0.287781270096566	0.728881668910245	0.0800899349233299	2.37960495661826	0.416353785649606	0.0143029515673884	-0.364042934825634	-0.14483127761534	0.291916059171972	-0.314137014949765	-0.281665045669378	-0.0148472596342089	0.807431216354488	0.247518794681403	0.239818018740745	-0.254038955728307	0.246665652698718	-0.131312132056632	-0.278924762621286	-0.200002239431324	-0.169218591366752	-0.0854836388191256	0.421687475017627	-0.306655863126286	0.269127408208412	-0.141461898390388	0.477328441492772	-0.190731357801891	-0.467945996080352	-0.188348573159362	0.440986251427994
23	-0.0516396080926741	0.733942261838946	0.637805418879814	-0.075521197557092	-0.22733959896992	-0.115234439165481	-0.197984567080663	-0.0348735199311461	-0.29992888822436	-0.415927901431827	0.636945706227372	0.18981827028127	-0.262647771995887	-0.385659804656601	-0.507694561496238	-0.243078554836598	0.404801759817166	0.0948248108043816	0.654499315004323	0.316014912353563	-0.0271214645787029	0.416353785649606	2.24431390971273	-0.155039298312036	-0.47724777327604	-0.305386853215431	0.110584614449864	-0.391117214074748	-0.303037128187542	0.0368162377269457	1.14038342576422	0.734735185718948	-0.154104432985679	-0.276762749625341	0.568416971334771	-0.269105127141739	-0.300153360049654	-0.323632275271559	-0.452811908460702	-0.199120538583067	2.0589689315312	-0.279343884456234	0.785350842771999	-0.29889440338856	0.345571401607378	-0.235448631929777	-0.538238249508435	-0.233003455945907	0.882378146322345
24	-0.110228309733462	-0.179644937028954	-0.151418548684719	-0.0968979359250956	0.265647630215074	0.0927941224556894	-0.0262185108590213	0.0338076530411443	-0.100457645805692	-0.178376767702572	0.0286334706171332	-0.0354954771335339	-0.232685561100212	-0.123623539995207	0.0526337040892316	-0.275750932390518	0.011136620021648	-0.19592916595208	-0.124103120139586	-0.0693892731157488	-0.0464877863411219	0.0143029515673884	-0.155039298312036	1.62601397879056	-0.00869288878462579	-0.281452698080326	-0.0963014792680711	-0.084359534336526	-0.343788128158475	0.0348377402208513	-0.212997221028614	-0.106459113654819	-0.137687735414691	-0.302632574011848	-0.0930410862655786	-0.23650981626473	-0.352645612967244	-0.358143545571365	0.0179543465972651	-0.021492755774186	-0.158238760096114	-0.152248650987836	-0.111238085280564	-0.27087162089743	0.278326571193681	-0.340903108582536	0.0530776009023962	-0.334379169570286	-0.0626499875539983
25	-0.167686730633173	-0.397395589160307	-0.433827100445107	-0.135606840321496	-0.073820306794409	0.0805227088925615	-0.0673711088671926	-0.0373301532730056	0.0640445832882086	-0.00473261758470216	-0.29728688692027	-0.141005355115482	-0.149757092408162	0.122466726380762	0.777039301347234	-0.164507987310135	-0.36008085573111	0.0897539109052126	-0.397611731046837	-0.107538195442294	0.0545300239515064	-0.364042934825634	-0.47724777327604	-0.00869288878462579	1.43322200233861	-0.18197757733183	-0.169285082920435	0.134584469948943	-0.229727808014189	-0.101989808158174	-0.428348443945601	-0.0234216336901221	-0.113859216822025	-0.196809321700829	-0.339786143308007	-0.155173140596868	-0.229571320607997	-0.164845704504228	0.00226528006412724	-0.178229581208306	-0.486013936802961	-0.0834776548737243	-0.027664002215268	-0.17335202463463	-0.207973029533208	-0.163085448803197	0.826988125528531	-0.158577032019873	-0.243116839702846
26	0.322799915127066	-0.0782398609148388	-0.200552231939923	-0.199336008191711	-0.00637083529931375	-0.0476202036610775	-0.0392078125928837	-0.293413694238907	0.136858298023523	0.423524566789507	-0.236422217118961	0.296235834269992	1.44709203046694	0.122019641637619	-0.240206996802777	0.548378947712295	-0.121139384412374	0.160427997287337	-0.167831041978642	-0.0470671076144348	0.176503249070114	-0.14483127761534	-0.305386853215431	-0.281452698080326	-0.18197757733183	1.7930347876306	0.102760596903921	0.227528750055065	0.746051720773524	0.0189834389775125	-0.144192886409806	-0.245160268045152	0.00380955224306652	0.655369745920877	-0.157266668900649	1.48759657617725	0.748333544193577	0.79028868570821	0.183788893451392	0.294661195093602	-0.315463683990334	0.573701659703979	-0.258787301800278	1.68352765579559	-0.190941359933025	1.32153373517004	-0.260737997285869	1.29184593976763	-0.173427238093261
27	0.387501228495274	0.100571218007639	0.132078208879826	0.155130876041812	-0.125937209487041	0.0867014878244524	0.187997472394883	0.0403646328806482	-0.0157621894085665	0.405004157576784	-0.154523654440232	0.484798126400059	0.0769754694337282	-0.0458352191766869	-0.213521869158437	0.205917760083737	0.288631045823068	0.293338508468285	0.0583558219876221	0.381268077055388	0.498327267303735	0.291916059171972	0.110584614449864	-0.0963014792680711	-0.169285082920435	0.102760596903921	2.47660705321794	0.0812674209969025	0.0362708804713587	0.182988179944815	0.147664663200072	-0.0686674822315051	0.357213292139464	0.0315267134190519	0.0813124725120981	0.0873800881515416	0.0437929671575192	0.032511664142851	-0.0491026954431196	0.0732078373921807	0.117454910544037	0.0807059088830351	-0.0707435952688181	0.09687629346222	-0.164753164332964	-0.0212172194328356	-0.235771069559097	-0.0194699208341249	-0.0105616561593434
28	0.00804086895297733	-0.24645625872267	-0.275413689634554	-0.00662758106923065	-0.070313459747368	0.0589790989232747	0.278646574341506	0.0656872644387005	0.114015844790991	0.424732595494555	-0.272197281172615	0.110753912780907	0.195958825384092	0.300025660012314	0.00383760531058311	0.169398557785486	-0.306737750451648	-0.0928771978409185	-0.470138055861726	-0.193867614602604	0.0539368958295917	-0.314137014949765	-0.391117214074748	-0.084359534336526	0.134584469948943	0.227528750055065	0.0812674209969025	1.47783029298575	0.282646439104418	0.0766029471802206	-0.450998620227557	-0.225474350385756	0.0324698683027835	0.251345815348392	-0.418525743012423	0.198660122077826	0.290661844154748	0.238615478223632	0.0765700828832614	0.250805012194546	-0.401392156669631	0.303635485651104	-0.240672219023852	0.218638307375434	-0.245169907711564	0.299395591621477	0.0015737736316713	0.295796642159448	-0.232442088076519
29	0.416860710956051	-0.11392629204712	-0.132003566696591	-0.124248490644552	-0.0886210581185536	-0.1550597202815	-0.140544801364623	-0.262860646774033	0.234482018709065	0.399486636455868	-0.223706487754262	0.289615665010237	0.613916699579042	0.40861346539654	-0.219265683496695	0.807867028615625	-0.269758050460055	0.00497839163598968	-0.221521780472105	-0.0722596029183103	-0.172972496197084	-0.281665045669378	-0.303037128187542	-0.343788128158475	-0.229727808014189	0.746051720773524	0.0362708804713587	0.282646439104418	1.60789753909872	-0.200674280570025	-0.226478240343739	-0.181942439749009	0.120104631894149	1.35075541125499	-0.207404195942864	0.636988964794266	1.54082218825411	1.46042148685844	0.346719495644116	0.74275748264797	-0.312213883308431	0.927151465492448	-0.193634671680805	0.721206318408135	-0.182358964482905	1.06802495511634	-0.234172685293299	1.04851630158871	-0.225494717177284
30	-0.0469687009863665	0.00867940329957642	0.0108270001996938	0.0974541068614811	0.0307232002478347	0.0344473537254938	1.04390198236829	0.466561808772067	-0.273307746884746	0.0352045853515242	0.0223211001201432	-0.0349187382547748	0.00771597176559584	-0.396962973746653	-0.181651723957417	0.0389991425910151	-0.0141528439383649	0.0978520216342106	0.274597925592942	0.0223886617948594	0.00295027969589141	-0.0148472596342089	0.0368162377269457	0.0348377402208513	-0.101989808158174	0.0189834389775125	0.182988179944815	0.0766029471802206	-0.200674280570025	1.84334365916512	-0.0908406956057561	-0.142265034990458	0.194973482553127	-0.181255730390155	0.23119658216625	0.00731837199917067	-0.20190182791765	-0.221105332477524	-0.162695044129024	-0.108535541533189	0.0397055246284232	-0.173680562682044	-0.14851547059292	0.0117992770469295	-0.14122882773788	-0.164546659630879	-0.188729320909669	-0.162395005104823	-0.018284402356132
31	0.218074436615152	0.569974119467364	0.729803441292036	0.107209192257564	0.096431445883893	-0.0999945628745685	-0.253530628989098	-0.11366730925117	-0.299798197399533	-0.254476373128633	0.419568913120668	0.308303606012897	-0.131987570200926	-0.360627025741464	-0.542841099169264	-0.0880113014335967	0.791754741842461	0.139899203591033	0.774279631330925	0.586791261902241	-0.100449779045403	0.807431216354488	1.14038342576422	-0.212997221028614	-0.428348443945601	-0.144192886409806	0.147664663200072	-0.450998620227557	-0.226478240343739	-0.0908406956057561	2.67630180823452	0.341797655858048	-0.00291899999266561	-0.212800076814615	0.678545219672569	-0.136856361696976	-0.226585977698628	-0.148734915710014	-0.323588909859844	-0.101447426789225	1.17269463632487	-0.241604556722935	0.370942051724429	-0.144458733122964	0.327579231548045	-0.0671856288017091	-0.575896195588735	-0.0690174969719086	0.465143320504648
32	-0.0929637451602657	0.345459802243716	0.148432471731016	-0.155545408878611	-0.168748692290782	-0.195686358566407	-0.353648904627523	-0.337240942750884	-0.0377473286988771	-0.398752561599818	0.123544648963956	0.0740396214464587	-0.205527422732338	-0.0316117219696031	0.0183053074615792	-0.26586946128704	0.242579698572239	-0.0748243345403721	0.120897643596606	0.0783767244902189	-0.130539921189898	0.247518794681403	0.734735185718948	-0.106459113654819	-0.0234216336901221	-0.245160268045152	-0.0686674822315051	-0.225474350385756	-0.181942439749009	-0.142265034990458	0.341797655858048	1.79431080636727	-0.210655823470367	-0.160828220126401	0.100275803334012	-0.213277344147243	-0.181329547414027	-0.223223445383285	-0.36067455433673	-0.162581328119874	0.753456804708848	-0.20242255166667	1.68753407311584	-0.236892198342877	0.151249498910141	-0.145571459692078	0.0257096625752513	-0.142980253276325	1.29985177788716
33	0.191561058843203	-0.0310487211984799	-0.0370970380094399	0.0525002265969181	0.0833735249179395	0.421802197686029	0.237724795620776	0.196961137565889	-0.232473118785976	0.169116852302384	0.0787599997528318	0.300347586578452	0.00355394616964963	-0.235459935884977	-0.198554571183078	0.166895341049662	0.231831044350355	-0.0413068771817355	-0.128779645539613	0.166743321123974	-0.0881739891516756	0.239818018740745	-0.154104432985679	-0.137687735414691	-0.113859216822025	0.00380955224306652	0.357213292139464	0.0324698683027835	0.120104631894149	0.194973482553127	-0.00291899999266561	-0.210655823470367	2.06100678389334	0.1061951487447	-0.108070346430465	0.00718830280891674	0.115709243546298	0.107304106684779	0.1434351248031	0.246955900441019	-0.158458840905844	-0.0350374316243002	-0.226182691143595	0.0052539302725507	-0.0884531484610799	-0.0876432051570013	-0.212139448019632	-0.0845726805237609	-0.0239138808226194
34	0.365868248746044	-0.104435237769097	-0.12457294475775	-0.111629235720424	-0.077917695442632	-0.132524673549914	-0.125867842052351	-0.230922792104338	0.212163308987671	0.353856792919202	-0.202328251706694	0.253254642815918	0.536645385412311	0.368982017166709	-0.185034313841374	0.710066356042377	-0.243434027000561	-0.00205564924646415	-0.202671972626129	-0.0666234407689893	-0.155294019360858	-0.254038955728307	-0.276762749625341	-0.302632574011848	-0.196809321700829	0.655369745920877	0.0315267134190519	0.251345815348392	1.35075541125499	-0.181255730390155	-0.212800076814615	-0.160828220126401	0.1061951487447	1.4189654049934	-0.188462606990863	0.56676752305923	1.35765515546149	1.28950170860166	0.311921561538931	0.658323534815639	-0.284106069087344	0.823351327194064	-0.172892708518471	0.635092130068146	-0.166459914921999	0.937640527399665	-0.198887518332506	0.921325543211599	-0.199313351715981
35	-0.048751981311529	0.406116501013915	0.714765743684768	-0.0374648873099467	-0.0979101087070231	-0.14467730108889	-0.188277699105388	-0.14475741268694	-0.147954576856794	-0.068170833417082	0.128053207787345	-0.0967887049128501	-0.133947109902177	-0.216978702554237	-0.235379870664661	-0.039089412973673	0.244386101933555	0.203613029166378	2.07469683742874	0.217958600423373	-0.0616392896285763	0.246665652698718	0.568416971334771	-0.0930410862655786	-0.339786143308007	-0.157266668900649	0.0813124725120981	-0.418525743012423	-0.207404195942864	0.23119658216625	0.678545219672569	0.100275803334012	-0.108070346430465	-0.188462606990863	2.22426501604169	-0.139587804759034	-0.211008371284589	-0.223632356920166	-0.242111626102988	-0.0971214250930132	0.581635425744918	-0.206034570521885	0.109709416352897	-0.154932109246716	0.219389550016599	-0.167051708157102	-0.249936428887931	-0.165531742765542	0.140804300767003
36	0.27613473588266	-0.0716376275920633	-0.178039219650939	-0.174346295529381	-0.00706000067824639	-0.0356280896735121	-0.0405309346251071	-0.249514492150524	0.122014690269762	0.365245943800089	-0.207483391234743	0.251166236168822	1.23307567345847	0.110801570283397	-0.198427950094885	0.465441767412512	-0.110366772996339	0.127968112464562	-0.151113273620379	-0.0495510772941956	0.142101436428231	-0.131312132056632	-0.269105127141739	-0.23650981626473	-0.155173140596868	1.48759657617725	0.0873800881515416	0.198660122077826	0.636988964794266	0.00731837199917067	-0.136856361696976	-0.213277344147243	0.00718830280891674	0.56676752305923	-0.139587804759034	1.53140001906189	0.63979103983646	0.674638850909118	0.166912147998618	0.257196586068217	-0.278243559117355	0.496037235130405	-0.22649351053528	1.44292037577915	-0.165954659176437	1.12382842882741	-0.215435139953385	1.1015760695849	-0.150983529360218
37	0.423476573737182	-0.108685505608318	-0.128247060878798	-0.125009016752643	-0.0902618773585665	-0.157027153605398	-0.137038447979595	-0.266175549824344	0.242889021980941	0.408645267265223	-0.226065136221923	0.291836963755286	0.614633866010856	0.420897119417695	-0.22278131001994	0.813732366322842	-0.266728150726521	0.00241256020234403	-0.225403852242316	-0.0710696013073583	-0.177968075666704	-0.278924762621286	-0.300153360049654	-0.352645612967244	-0.229571320607997	0.748333544193577	0.0437929671575192	0.290661844154748	1.54082218825411	-0.20190182791765	-0.226585977698628	-0.181329547414027	0.115709243546298	1.35765515546149	-0.211008371284589	0.63979103983646	1.6381726150517	1.47841384508121	0.350295699609221	0.755315253730595	-0.308422394455909	0.937328831137123	-0.193516720774786	0.723741949979942	-0.186560886059757	1.07617935208336	-0.237211902330581	1.05547611199435	-0.225754557280477
38	0.465623848907585	-0.130605477626701	-0.170139629773702	-0.136896474087455	-0.0383034918831902	-0.175517995558058	-0.166068432977196	-0.280567227726734	0.192252276026655	0.36199132523839	-0.238241446952067	0.245318100375301	0.650012245975281	0.381993152373739	-0.242540250375799	0.889687601241695	-0.188344102659704	0.0815251519397582	-0.239287727413141	0.00325110754592398	-0.09168409211374	-0.200002239431324	-0.323632275271559	-0.358143545571365	-0.164845704504228	0.79028868570821	0.032511664142851	0.238615478223632	1.46042148685844	-0.221105332477524	-0.148734915710014	-0.223223445383285	0.107304106684779	1.28950170860166	-0.223632356920166	0.674638850909118	1.47841384508121	1.67437618160298	0.388175992041021	0.685614635641805	-0.333099639769513	0.874551952851087	-0.237501773264604	0.763388297082854	-0.187669236327391	1.10775449809085	-0.260746742627411	1.08751608887008	-0.246570661186182
39	0.169816615660955	-0.14953045690346	-0.414946765130225	-0.101821569640514	0.189714899107069	0.0498358854364687	-0.147074793168804	-0.08991180771316	0.0144755752726828	-0.0654808254071788	-0.142588753422596	0.123574489828964	0.1552521570923	0.0363768176425297	0.0286168416702586	0.270174491898696	-0.163575866269832	-0.0505798768166395	-0.291075751610653	-0.193875110908711	0.0266040430127704	-0.169218591366752	-0.452811908460702	0.0179543465972651	0.00226528006412724	0.183788893451392	-0.0491026954431196	0.0765700828832614	0.346719495644116	-0.162695044129024	-0.323588909859844	-0.36067455433673	0.1434351248031	0.311921561538931	-0.242111626102988	0.166912147998618	0.350295699609221	0.388175992041021	1.5669785432498	0.244165814171371	-0.469796718813562	0.256201695074699	-0.387395534550563	0.182122868458864	-0.438829571104391	0.22737683789989	0.0259000178898301	0.226645828966117	-0.332499446939525
40	0.344023128600256	-0.0564624106006364	-0.0408903648590271	0.125340819456706	0.12422235387107	0.115176398318489	-0.165511117611369	-0.150136746327055	0.00121869363251674	0.278010615615087	-0.0952692611611261	0.134365484502056	0.245850132906258	0.205853446869352	-0.158171909918848	0.317103846696796	-0.0783811924125322	-0.121655296141796	-0.105523597873925	-0.0595219279871414	0.0178954456035311	-0.0854836388191256	-0.199120538583067	-0.021492755774186	-0.178229581208306	0.294661195093602	0.0732078373921807	0.250805012194546	0.74275748264797	-0.108535541533189	-0.101447426789225	-0.162581328119874	0.246955900441019	0.658323534815639	-0.0971214250930132	0.257196586068217	0.755315253730595	0.685614635641805	0.244165814171371	1.74669420435385	-0.202807408773799	0.534223226296392	-0.170283419646592	0.284273779840349	0.0370910828072678	0.582872496820569	-0.167581170526329	0.571680077610068	-0.102811741177826
41	-0.0546299226569594	0.754070383944687	0.651594494712282	-0.0787558555478811	-0.233846966091596	-0.11595040406223	-0.202207700201804	-0.0366500136146249	-0.302055206230006	-0.421627097223097	0.648235107738154	0.193497707351061	-0.26999453801002	-0.392266578860424	-0.517472553194144	-0.247845909285144	0.410526367622977	0.0990166151939136	0.665891099620227	0.32640801567754	-0.0270059453703092	0.421687475017627	2.0589689315312	-0.158238760096114	-0.486013936802961	-0.315463683990334	0.117454910544037	-0.401392156669631	-0.312213883308431	0.0397055246284232	1.17269463632487	0.753456804708848	-0.158458840905844	-0.284106069087344	0.581635425744918	-0.278243559117355	-0.308422394455909	-0.333099639769513	-0.469796718813562	-0.202807408773799	2.30455503422555	-0.287071114243792	0.806893748228094	-0.308786387526631	0.357382990486784	-0.244263902661832	-0.55031092229415	-0.241591195971758	0.909865930479058
42	0.272514335465447	-0.190712975524103	-0.174206149208265	-0.0867192075489792	-0.0169032052589308	-0.0498347675314233	-0.128965893854491	-0.184691942844776	0.277349450961402	0.372581209443188	-0.189778268781905	0.325019272098244	0.476045901048213	0.463132159717011	-0.0972806400455336	0.397649364185232	-0.296625422488149	-0.00321466509042927	-0.224322783368838	-0.123724907761299	-0.111584542780027	-0.306655863126286	-0.279343884456234	-0.152248650987836	-0.0834776548737243	0.573701659703979	0.0807059088830351	0.303635485651104	0.927151465492448	-0.173680562682044	-0.241604556722935	-0.20242255166667	-0.0350374316243002	0.823351327194064	-0.206034570521885	0.496037235130405	0.937328831137123	0.874551952851087	0.256201695074699	0.534223226296392	-0.287071114243792	1.38068427877093	-0.216600195419293	0.5554110577466	-0.034995581741292	0.859415033170003	-0.103817933152819	0.844738201854043	-0.229552711319966
43	-0.100422535696384	0.366080794630734	0.161461992583625	-0.160624493041031	-0.179517149433872	-0.210298891906836	-0.373516144301001	-0.354109047557424	-0.0456050582493302	-0.42542220816854	0.132436698321764	0.0795540090478795	-0.218000964567126	-0.0396533833746644	0.0143031652262047	-0.281075285103993	0.263237111074103	-0.077266226069225	0.130950243787704	0.0873832787432094	-0.134925408581574	0.269127408208412	0.785350842771999	-0.111238085280564	-0.027664002215268	-0.258787301800278	-0.0707435952688181	-0.240672219023852	-0.193634671680805	-0.14851547059292	0.370942051724429	1.68753407311584	-0.226182691143595	-0.172892708518471	0.109709416352897	-0.22649351053528	-0.193516720774786	-0.237501773264604	-0.387395534550563	-0.170283419646592	0.806893748228094	-0.216600195419293	1.91504602088856	-0.250752442799259	0.167512857943843	-0.153526508533386	0.0223567070853499	-0.151145869610322	1.3845355966118
44	0.312387613363147	-0.0749434080404111	-0.196584874346397	-0.193242844408279	-0.00593016634446525	-0.0439435610761492	-0.0413567203457584	-0.28534652730599	0.135311023658059	0.409379084976993	-0.228828386654548	0.286711404586341	1.40575766349981	0.118948727563849	-0.228212878687131	0.530728544289581	-0.120416341009477	0.152164378521739	-0.167368781929933	-0.0512262465359628	0.172767980490562	-0.141461898390388	-0.29889440338856	-0.27087162089743	-0.17335202463463	1.68352765579559	0.09687629346222	0.218638307375434	0.721206318408135	0.0117992770469295	-0.144458733122964	-0.236892198342877	0.0052539302725507	0.635092130068146	-0.154932109246716	1.44292037577915	0.723741949979942	0.763388297082854	0.182122868458864	0.284273779840349	-0.308786387526631	0.5554110577466	-0.250752442799259	1.73255930042913	-0.188461980668559	1.27949043752275	-0.246894935967274	1.25158078644231	-0.167586840407246
45	-0.266625116056641	0.0898485378202091	0.371146656563396	-0.13444583827855	-0.0120251179804709	-0.16567622746413	-0.317536522640393	-0.0436130512761924	0.0283949485370493	-0.0280597346661974	0.0729164981473653	-0.319585640765859	-0.169733670051417	-0.084858928312576	-0.213125132596712	-0.245838723589007	0.468754127638055	-0.133632837354491	0.272100748009157	0.234055559066998	-0.114257748151306	0.477328441492772	0.345571401607378	0.278326571193681	-0.207973029533208	-0.190941359933025	-0.164753164332964	-0.245169907711564	-0.182358964482905	-0.14122882773788	0.327579231548045	0.151249498910141	-0.0884531484610799	-0.166459914921999	0.219389550016599	-0.165954659176437	-0.186560886059757	-0.187669236327391	-0.438829571104391	0.0370910828072678	0.357382990486784	-0.034995581741292	0.167512857943843	-0.188461980668559	1.9766395252729	-0.199019901021215	-0.223655483861405	-0.196998024052303	0.473131885716485
46	0.449670137698066	-0.072085047452067	-0.152714780590876	-0.126690362897274	0.00553684625225708	-0.152102035139163	-0.115278321262369	-0.358804083708852	0.194962550827702	0.389322743657748	-0.241684883240926	0.306982490610101	1.09793787629209	0.303111427881947	-0.257541876237177	0.616683435997553	-0.171380598860946	0.132866104570799	-0.174783246051548	0.0013380316423678	0.134510429409588	-0.190731357801891	-0.235448631929777	-0.340903108582536	-0.163085448803197	1.32153373517004	-0.0212172194328356	0.299395591621477	1.06802495511634	-0.164546659630879	-0.0671856288017091	-0.145571459692078	-0.0876432051570013	0.937640527399665	-0.167051708157102	1.12382842882741	1.07617935208336	1.10775449809085	0.22737683789989	0.582872496820569	-0.244263902661832	0.859415033170003	-0.153526508533386	1.27949043752275	-0.199019901021215	1.70652363549135	-0.277812295709817	1.61692025087876	-0.179881708866658
47	-0.217083118658816	-0.381309418218066	-0.356959238644719	-0.191190985545839	-0.0963498123486738	0.0285253032208575	-0.256946949622065	-0.206023244679851	0.160256140951147	-0.10573552526481	-0.370667804122079	-0.286625174840523	-0.209882689430096	0.264783553392729	1.14792085643628	-0.271675173111517	-0.46201367832653	-0.142310532400077	-0.302942153654598	-0.365783266012768	-0.127458440615576	-0.467945996080352	-0.538238249508435	0.0530776009023962	0.826988125528531	-0.260737997285869	-0.235771069559097	0.0015737736316713	-0.234172685293299	-0.188729320909669	-0.575896195588735	0.0257096625752513	-0.212139448019632	-0.198887518332506	-0.249936428887931	-0.215435139953385	-0.237211902330581	-0.260746742627411	0.0259000178898301	-0.167581170526329	-0.55031092229415	-0.103817933152819	0.0223567070853499	-0.246894935967274	-0.223655483861405	-0.277812295709817	1.29207722172584	-0.270720365569698	-0.222462258963725
48	0.440361028038279	-0.0712143066003403	-0.151992448811621	-0.12362508587216	0.00564614748660721	-0.14772739280659	-0.114504790657035	-0.350765772357017	0.191179812550595	0.380485717283998	-0.238148627234702	0.300214586623345	1.0767067589485	0.297562040448902	-0.250921174701032	0.605106527015866	-0.170255045503665	0.127891714762228	-0.174182291922389	-0.00129467193576707	0.130203331412838	-0.188348573159362	-0.233003455945907	-0.334379169570286	-0.158577032019873	1.29184593976763	-0.0194699208341249	0.295796642159448	1.04851630158871	-0.162395005104823	-0.0690174969719086	-0.142980253276325	-0.0845726805237609	0.921325543211599	-0.165531742765542	1.1015760695849	1.05547611199435	1.08751608887008	0.226645828966117	0.571680077610068	-0.241591195971758	0.844738201854043	-0.151145869610322	1.25158078644231	-0.196998024052303	1.61692025087876	-0.270720365569698	1.66923791297704	-0.176831121348623
49	-0.104668429608114	0.509442133378115	0.303398941263087	-0.0761186984963849	-0.182931292023112	-0.119957017764341	-0.257724787791607	-0.187565621207487	-0.0284190836406911	-0.356830739376285	0.312912715665522	0.13042972205602	-0.144196266708977	-0.0868676198790056	-0.210581640081686	-0.191277712331178	0.434345945780996	-0.0366717858463016	0.163538409465228	0.194514905450195	-0.174371433842619	0.440986251427994	0.882378146322345	-0.0626499875539983	-0.243116839702846	-0.173427238093261	-0.0105616561593434	-0.232442088076519	-0.225494717177284	-0.018284402356132	0.465143320504648	1.29985177788716	-0.0239138808226194	-0.199313351715981	0.140804300767003	-0.150983529360218	-0.225754557280477	-0.246570661186182	-0.332499446939525	-0.102811741177826	0.909865930479058	-0.229552711319966	1.3845355966118	-0.167586840407246	0.473131885716485	-0.179881708866658	-0.222462258963725	-0.176831121348623	1.9102424209652
50	0.474145920237421	-0.131849250798393	-0.15695938810904	-0.133417375733835	-0.0426519289916272	-0.171414539247192	-0.156506184833791	-0.270287461201304	0.209421529772307	0.376009193129697	-0.244315475245245	0.260910531243161	0.666483898655361	0.380668053051618	-0.258303786390228	0.846610133856087	-0.212112278969012	0.0605065400876785	-0.25764815798375	-0.0226365175570512	-0.111368951607365	-0.225219638968146	-0.329306325990346	-0.375360761178582	-0.179327704512773	0.807421594569874	0.00549308940702232	0.260081825751264	1.46076484626381	-0.217612973064217	-0.165946468937575	-0.211494089606933	0.0906980541924113	1.2861162314727	-0.239840620705903	0.687526292229094	1.47656288924338	1.49787508849252	0.431090181266247	0.740135701751094	-0.338081920693072	0.889048892015541	-0.225586144794572	0.77938215462277	-0.21136905246967	1.12619694884767	-0.276906281744474	1.10525841800171	-0.246495994854185
51	-0.225796565712894	0.00875779043590026	-0.27084437511309	-0.227279890727844	0.27384650875933	0.30096402954535	-0.128197285177082	-0.0278610597486303	0.0542827573777076	-0.265375344952778	-0.192934914713181	-0.162438306656723	-0.27399811718486	0.0308599601372338	0.331862249309135	-0.0792851188388889	-0.402539883536497	-0.266118551890268	-0.149358502363033	-0.320297191420585	-0.100707808244289	-0.400489508542335	-0.22826386256126	0.0184196949013263	0.278728258777637	-0.328898233184825	-0.31054508654644	-0.19308633063084	-0.141910997610879	0.0280697999958383	-0.275987606461751	0.0465217692317364	0.0822138849548908	-0.122071754378179	-0.129602159884537	-0.276698790481957	-0.146986794096861	-0.179077967461801	0.309734392911005	-0.135925239284087	-0.233810012307771	-0.290096112965016	0.0452875601760217	-0.316741675654682	-0.31874710432158	-0.321221835993636	0.358733531473238	-0.313748174539776	-0.0913620665886119
52	-0.176423226443394	-0.0784243840322766	-0.238615247225716	-0.0523802522704112	0.443345886706687	0.379773207926336	0.133823194214557	0.218147053971404	-0.0770029029001909	-0.191697650632153	-0.0545731806531709	0.0589741777768009	-0.295706839657789	-0.106221910798653	0.158464225438816	-0.192580335234057	-0.184312006582505	-0.0854463343242299	-0.30897414550906	-0.115432950170317	0.0152020780897395	-0.179419318489763	-0.296356599850395	0.450979516115089	0.123527598827098	-0.35746498361626	-0.0281502676740162	-0.156640896181736	-0.312911393286877	0.108727373814999	-0.286247743750798	-0.242537196766967	0.0618035163318892	-0.273611571637521	-0.257927175837724	-0.301420682463096	-0.321073797511558	-0.356656507979351	0.463170215868797	-0.23183097385662	-0.304691907258482	-0.209118971479611	-0.260294956886986	-0.344886471414614	-0.341380381465003	-0.430025626557595	0.169343170249799	-0.420447194107803	-0.273343390341553
53	0.314060102073042	-0.076907790339053	-0.199769875325848	-0.195915416030824	-0.0044600898343005	-0.0435881717739961	-0.0391763648304152	-0.286864460418612	0.136180158139449	0.412597786424331	-0.231618020205053	0.28879871119887	1.41856491363867	0.118882455195156	-0.231496954170949	0.535169843280392	-0.120332706855703	0.15327798323595	-0.169722495987092	-0.0489188680631551	0.172278968919161	-0.14400996005341	-0.301417955576857	-0.272936673384035	-0.174840140878729	1.7038210942167	0.0980811097796307	0.223302826512692	0.725242980854136	0.0148580673102909	-0.144975595613555	-0.241374758399082	0.00408660843301005	0.639093433973428	-0.157393685534742	1.45914810507036	0.727288813359471	0.771069595419723	0.184128733279008	0.285214548217324	-0.312007176111045	0.559395658015519	-0.255632727978419	1.65107012132773	-0.187909477367941	1.29064349839531	-0.251340847015545	1.26420293938615	-0.170525886678835
54	-0.236257960373255	-0.217589888845903	-0.111835183667577	-0.349756632078662	-0.0934934339730718	-0.106175119287738	-0.474608052216828	-0.322318678353443	-0.035146819609841	-0.35049026338376	-0.107049511344687	-0.140851090012973	-0.310313789682997	0.0128650600258724	0.448813979400309	-0.314961551958544	-0.0847121823635588	-0.344498825068482	-0.0105363886945495	-0.0310094877135334	-0.239245022646334	-0.0845233169963379	0.0178026003705568	0.339429407478427	0.212757991938054	-0.375657167047916	-0.245208894607204	-0.264476198447263	-0.372339693253577	-0.170033676344124	-0.160721643641512	0.321477406968194	-0.0770568119030471	-0.32245907928187	-0.00908965456766216	-0.317187524045084	-0.379286046566955	-0.374889571938801	-0.120784653302466	-0.126387306779292	0.024323156913973	-0.184517491375023	0.342629579708916	-0.362264436170434	0.664005990975855	-0.398223636606435	0.48311549632654	-0.388439382490145	0.432624050347431
55	-0.14941569600656	-0.30670027314017	-0.453254066056225	-0.224173652893595	-0.0641022169669772	-0.0606614666475155	-0.0701317348559685	-0.100518433432268	0.201312689499883	-0.0650548447058462	-0.290258800857668	-0.123034988240571	-0.0516520813018408	0.310129323542725	0.474473654258273	-0.0215207756527276	-0.355227430627816	0.0040221006615613	-0.481017078439441	-0.0972387015061434	-0.0435860191143396	-0.361912893395112	-0.362466767753881	-0.0763449979156236	0.832754879884906	-0.0679753211694206	-0.20543503276707	0.143984391871738	0.00131090468273433	-0.124128256672369	-0.331895591910298	-0.0232358577836205	-0.2378727752732	0.00661258096809296	-0.417652945525733	-0.0571362508623328	0.00340512039692059	0.068862147104418	0.114001191379585	-0.098726116384028	-0.370897648633595	0.0723456415904902	-0.0279408412267828	-0.0628835007701222	-0.151260192529098	0.0318560599274812	0.511717879871605	0.034110994618176	-0.157282106945784
56	0.150121625476805	-0.134614801391782	-0.194503385018145	-0.136729907395429	-0.0625323529974647	-0.0190508171083174	-0.132622274009031	-0.318177725084823	0.333416039129594	0.371702704231463	-0.188144665627053	0.182323855559167	1.0338704165829	0.431749100001436	-0.119495951875824	0.451774276721555	-0.166909319982835	0.114946709455882	-0.244692189904783	-0.129077129717836	0.0981622701842755	-0.188069966338568	-0.370617806999536	-0.256745867627334	-0.00178425707259481	1.23098107718714	0.0470607661811632	0.295500520384702	0.623980856766337	-0.150853895471911	-0.255148033624888	-0.198315136076632	-0.0558517283654013	0.552843280435906	-0.225565170969542	1.05499418094377	0.622702332935208	0.667678333618751	0.114098520322625	0.191558059570556	-0.380381109252954	0.548809290993628	-0.209658202323425	1.19445626091712	-0.135106806791889	1.00172472003642	-0.130515508948354	0.982346979976969	-0.145281435177172
57	0.21666196378777	-0.258903848756741	-0.285164249958384	-0.303780959795802	-0.0800547728033055	-0.072326269334465	-0.113028138484705	-0.292837256154501	0.323818027786713	0.421871389365242	-0.377668929856575	0.0152596572516405	0.758654260005513	0.402742905605359	0.0222842036987178	0.444697320073772	-0.278068537613094	0.00641675213577196	-0.308107981966783	-0.201294853077777	0.0126764490681531	-0.29549443014619	-0.451409629804424	-0.202381743561126	0.153596642631644	0.903674963536379	-0.0277060145066845	0.365112422956616	0.741821697129088	-0.19572097128122	-0.347751509587042	-0.190252288127878	-0.166701932544972	0.655066941546201	-0.28266036328233	0.776379328580105	0.754063195826431	0.789795892544519	0.167367561499224	0.273057889188238	-0.462325938530349	0.607957027536977	-0.20311150157413	0.875696727269578	-0.205138062700772	0.922598131576588	0.021242303566083	0.904338272357187	-0.384867082655661
58	-0.213152713977203	-0.102783855265265	-0.345307220282322	-0.113254048505385	0.326793775164252	0.296637329838984	-0.0084314239363123	0.342361025497611	-0.132167752963809	-0.220304755583465	-0.140169449571847	-0.228211164582249	-0.244087781637395	-0.0435695127157278	0.262341034093125	-0.239470341231427	-0.240800176782066	-0.313626867046611	-0.35567825649963	-0.318857577298009	0.14630982993605	-0.234426468042804	-0.247852881660632	0.139074833020585	0.102807462646462	-0.299429372003539	-0.326761832193773	-0.0177869243773182	-0.270137713658878	-0.0735488739793203	-0.357887427048933	-0.184014709599638	0.104559392130172	-0.235557964494781	-0.317380310637529	-0.252313731921231	-0.278966264915689	-0.291887470507858	0.239838535374841	-0.0685712060516889	-0.255052924566676	-0.227253317963034	-0.195051996896512	-0.287261219809307	-0.366267015318942	-0.259686535711395	0.280494290161128	-0.25212650573463	-0.260604941911606
59	-0.0159973567019835	0.165601593655468	0.0466470665667009	-0.0843075110390704	-0.111453823891338	-0.273116707140533	-0.324107574984419	-0.366162163831498	0.0484210642505467	-0.363586017777589	0.0917266440099197	-0.105872072947674	0.00554203232624358	-0.0696695881206321	-0.0188655269563838	-0.12137172204723	0.128633130457626	0.0443724792190063	0.147648320598481	0.0909426332820257	0.0281555592755883	0.12754282250314	0.354705546334823	0.0293364252582529	-0.0339197063133941	0.00508959292311491	-0.0958722672987049	-0.432259568074839	-0.181158632871489	-0.0933973865879027	0.161746455430784	0.636985772600658	-0.235572567349093	-0.15997507413207	0.146433474636486	0.00308948037400495	-0.188041996390442	-0.112572298692636	0.03075554779839	-0.134844641412553	0.365472904595917	-0.153761581123188	0.677659987299947	0.00439644032503668	0.436955023539188	-0.00768025520843233	-0.0198277574519074	-0.00665796574859793	0.837603044813375
60	-0.195182367440685	-0.0926195017399413	-0.370302890468656	-0.273620489271938	0.0700626565012879	-0.053023499810022	-0.175625314727801	-0.196587609547813	-0.0847771580416161	-0.229478255534174	-0.00710834955927095	-0.067862264627758	0.183040501586353	-0.174464700618092	0.0104164397122902	0.206983140007879	-0.196695712298233	-0.233305286704823	-0.22907709096799	-0.215519812627751	-0.0895449773237395	-0.202424836711314	-0.228211038355636	-0.102932539150686	0.0169033852087985	0.221408649675385	-0.294697455062071	-0.0986069825854797	0.148004661850132	-0.01331795692494	-0.189750145978558	0.0230794050142581	0.0782494491201046	0.130322912842626	-0.212781166867007	0.188044952441243	0.145320953553337	0.182006442385812	0.35327587228867	-0.018281219406783	-0.233737975191708	-0.0317787944280905	0.0226571723982456	0.21541477532802	0.0544497143140965	0.0974096064285888	0.0143243725418117	0.097053079565295	-0.00254118906676195
61	-0.253462987203784	-0.0328811053103486	-0.0200166232406958	0.074720736835197	0.0972678026026541	0.0214268086791643	-0.0610701212091536	0.0386755557801427	-0.0593057816071602	-0.0487005947015704	0.161831699826767	-0.183602951398523	-0.14688717230792	-0.0948388267109528	-0.0931986363210708	-0.209450845914123	0.197998327091068	-0.195979728326423	-0.0926384417099963	-0.0314014131378892	-0.0840063834659907	0.203297764902665	-0.0480774430864375	0.652013818025561	-0.104733343220416	-0.178313690252279	-0.22602090039966	-0.0320674867068111	-0.244796497640398	0.041926039868596	-0.10877028414683	-0.0512979132429718	-0.044948153437227	-0.218329634899629	-0.0896337002970783	-0.151375402205383	-0.250389560807581	-0.254087835177528	-0.236693710397128	0.112952816157421	-0.0485229519414124	-0.114655734388277	-0.0519252093533819	-0.172004642558131	0.964753395780783	-0.248868224560424	-0.0971069221374005	-0.243487872429596	0.140826833943439
62	-0.215779379383876	-0.379456362117696	-0.355973823722094	-0.190033146217127	-0.0963044199695196	0.0290420532274958	-0.254486529268259	-0.202972619319239	0.159180436254107	-0.103235588356806	-0.36782326194528	-0.285981389026373	-0.206988200498558	0.262262778555129	1.14010964037174	-0.26958069487397	-0.459932014438527	-0.139827379489373	-0.302526126776426	-0.362426629919443	-0.126175844413069	-0.466623515707182	-0.535009298966192	0.0537197771223953	0.822034610986134	-0.256577044048868	-0.233237998267205	0.0012662913591689	-0.232582816202586	-0.189551285391979	-0.572568678659029	0.022785638124067	-0.209617453137122	-0.196775932906672	-0.250002866379298	-0.211748503599809	-0.235251177488896	-0.258636652201776	0.0299174381305634	-0.166850839943447	-0.547372920607795	-0.102159378346813	0.0193518643067457	-0.243126426698226	-0.221955706929163	-0.273331331223908	1.22275899401428	-0.266203104134809	-0.223249469898743
63	0.147828328447027	-0.332751510162124	-0.360919494339094	-0.0526024255177814	-0.0836741153003231	-0.182691586116748	0.0148219272919018	0.0239145968176724	-0.0859783419266276	-0.0900228798217859	-0.213057977237879	0.102595826259225	0.237218341480183	0.088332770375045	0.143125146236611	0.390158321734068	-0.155373438177691	0.0407953804396945	-0.396154402996458	-0.0522827758345582	-0.0208926678290313	-0.163318136691196	-0.396359051622447	0.102478281643452	0.231699668743986	0.287894237028893	-0.0231920225034071	0.121326774450932	0.375561323642907	-0.0079885160751885	-0.300162188268391	-0.236925417719327	-0.094511721804149	0.332024388480389	-0.351096880268249	0.246372626007784	0.377251784467776	0.433094213665438	0.393609902571813	0.0962546293784638	-0.407392730559844	0.196630765362501	-0.250755514809399	0.2760111794681	-0.400822699009443	0.287192981773004	0.154484219793146	0.282911961883954	-0.293826560109208
64	-0.0590426013497323	0.53913439323495	0.654421397631115	0.278711788424886	-0.032157693463028	-0.0924718379912614	-0.0490347976052733	0.0033422199328872	-0.258128838861627	-0.131127554450943	0.12216397226753	-0.0440548816767724	-0.157149909841602	-0.306620585628541	-0.32121914999511	0.025821771880331	0.312627585102114	0.274009913050329	0.872835025759538	0.446680827048309	0.153042338815235	0.319862918947838	0.391447589766068	-0.172978711546983	-0.316472154633911	-0.173840024285951	0.253906730658633	-0.257657227745004	-0.247624437991117	0.103056618176247	0.779972862208746	0.0600319192411519	-0.0677234527761252	-0.226452827476161	0.783580621511818	-0.160332310666316	-0.251222734533975	-0.258100012955525	-0.359296340016247	-0.0465875641894637	0.400655048988922	-0.31141116078569	0.0672810462181488	-0.175948522349192	0.149583578968996	-0.251694252539616	-0.343872323534553	-0.248340302699043	0.166272901747371
65	0.0371441702125708	0.0757240402894259	0.0585914556853835	-0.0922680491219475	-0.0392615986015638	-0.181722011047285	-0.30795683454944	-0.370842759089178	0.130989242371993	-0.180366644628077	-0.0238171126421058	-0.0867668902507958	0.184800241700803	0.0311620164399596	0.00146340146236399	-0.108460974983175	0.0782883259549183	0.0820439753800988	0.115841636940779	0.142518356373693	0.0508796711693643	0.0738522501888211	0.277418048025974	0.125281254602062	-0.0085517747916342	0.219333727456048	-0.0185309355238853	-0.297792039441029	-0.175215994404278	-0.100951527521908	0.124979818585409	0.561622837440531	-0.178182600770549	-0.152292671322905	0.122401497716885	0.190186999468461	-0.182898843046948	-0.108044726669745	-0.097705561250908	-0.0437912771534165	0.287352138271416	-0.105852306756235	0.596177077225146	0.214651371770908	0.300497478391163	0.167499290768569	-0.000178089113143236	0.165607799538407	0.810839332348661
66	0.168852117770145	0.056071417435595	-0.167034588271448	-0.176211383614701	0.187125074479418	0.0293002193755935	-0.155153428989384	-0.214678223256883	0.206742337667378	0.14894667886261	-0.181728393235193	0.105040457143665	0.477486281200918	0.212965925945172	-0.23136877814262	0.580527605245738	-0.15673785034172	-0.0534022040878101	-0.257694627219223	-0.156380524553339	-0.0172058787998582	-0.164554638726096	-0.252343913582385	-0.189837851859691	-0.161571305063907	0.573872728222384	-0.147482343237391	0.0952565777726865	0.810790906560084	-0.143284994692879	-0.143823755273761	-0.24233854370391	0.0215088818398814	0.71249016779569	-0.234361644578042	0.487434300690613	0.819537093684798	0.858415955328994	0.63624091766865	0.358090025115934	-0.262687775627318	0.532217070683887	-0.2593059972424	0.556737999936625	-0.0841961322999382	0.712722155455871	-0.246454698909486	0.700873498231658	-0.213994716871779
67	-0.314922271510793	-0.0683495392080814	-0.102709215784312	-0.111275868548771	0.00848974725635871	-0.162052009222799	-0.223249125934568	-0.0710548019140013	-0.151542196614038	-0.395762629515043	0.00794760398289319	-0.244766957369295	-0.399991812123495	-0.151925047076684	0.159224727463918	-0.222986614570477	-0.198181513925847	-0.26470980128318	-0.155664201408477	-0.194523352333748	-0.113763660066957	-0.194578122123647	0.0421229542356835	0.074078920816036	0.00352156809503899	-0.481729431521987	-0.362082841056174	-0.175062308988303	-0.251761123979111	-0.0339824996983283	-0.150555429540582	0.149720030705606	-0.0720040127441102	-0.223244903810066	-0.139043464312736	-0.410287482837034	-0.26030207378978	-0.283465431139397	0.0637166261311548	-0.172480371775112	0.0462426406680108	-0.231834163352027	0.159902788158046	-0.465431423901919	0.154403927965918	-0.390001758408522	0.177380783154207	-0.381593967518024	0.0244452406537545
68	-0.156190713358211	-0.0810242095388927	-0.091642030165154	0.460925826260868	0.0810648502979761	0.142128042515354	-0.0122914762051107	0.126030977678523	0.0372460107019222	-0.0170456296305124	0.182230242107885	-0.0840091710519574	-0.189062184450746	0.0244205737022861	0.103882778780683	-0.143304976909149	-0.109872951598216	0.0317937417804642	-0.0550197242974462	0.0149203021997734	0.0328744715332548	-0.108086505884472	-0.104457876993985	0.113209247261892	0.0412886102922403	-0.226137690147514	-0.107742230512821	-0.0165888781653186	-0.135626765151664	-0.0750309938683153	-0.107586887578205	-0.0792916149961897	-0.0308764814877403	-0.115796764234678	-0.0527677962878021	-0.188689350744719	-0.139075380591479	-0.150515114898803	-0.077438960743837	0.000984553075538618	-0.103688397002198	-0.0421228438562964	-0.087563787704043	-0.216304014736249	0.128648576353524	-0.204167498723912	0.1080911612312	-0.198388747697435	-0.0429052977365031
69	-0.214358275583993	0.00224930818814003	0.0666811717639162	-0.274150046529032	-0.198335286349474	-0.270233759563903	-0.225953540265211	-0.0566100474794957	-0.0689677774723909	-0.375071011783722	0.014676529612009	-0.104243379800009	-0.448330076052494	-0.0831132608135472	0.238297456575186	-0.349568939046227	-0.142233141615596	-0.139066411437605	0.146220512267806	0.0168537557142172	-0.104978081010164	-0.137390929189948	0.422094409584514	0.117892364017784	0.114305585927776	-0.520283179688411	-0.140615286758957	-0.39026771868158	-0.327217960761319	-0.0877475403432472	0.0407315873804105	0.200078788999865	-0.347424554815369	-0.287170690590216	0.126713503467933	-0.439305769912014	-0.331297506372298	-0.334381590449685	-0.113838321649165	-0.292193160485501	0.431209963621513	-0.199296394680808	0.21198134838489	-0.503250864611909	0.553961523742376	-0.452631403407924	0.256547912180837	-0.445264567579487	0.0906297545487752
70	-0.15653221994248	-0.296023289490146	-0.388141013868308	-0.0334192977313228	-0.116864796495967	0.073493160981904	0.142740714225196	0.464308902843276	-0.0750242713585604	-0.19161904628343	-0.224945415991396	-0.196789098119401	-0.247953308732912	0.0603437764729538	0.5837751451498	-0.318835516466371	-0.228741743903885	-0.123761000951986	-0.380316880828673	-0.262862392642351	0.0294704392059106	-0.226594092725503	-0.362719651213979	0.229414679325882	0.432194576412787	-0.301215979547817	-0.172797889683323	0.0472273965171638	-0.34262343434483	-0.0342627401029083	-0.499137470614172	-0.130304379558122	-0.0775588322647492	-0.29470593548862	-0.317358943762396	-0.248708700040288	-0.349415894633871	-0.360153193488988	0.0850213529378138	-0.195318688622395	-0.36878986527372	-0.197768493673347	-0.138699371924682	-0.28758846915874	-0.358346600323136	-0.336827741466516	0.619928945105751	-0.329023230737132	-0.24538556052338
71	0.275471416489793	-0.334529171099864	-0.293583029987199	-0.213557701375581	-0.181369756422087	-0.236975254883111	-0.0646470651786208	-0.174606247959779	0.090516828852526	0.266839392731818	-0.36396600413577	0.122806984302179	0.500679893705836	0.256104626657159	0.109650506138831	0.456140546337622	-0.244045478772594	0.134950946623287	-0.337178015427651	-0.0729155338521951	-0.0859942595450261	-0.255824736124706	-0.498748879271993	-0.138158474021412	0.156989349340406	0.603605814003678	0.115033993498964	0.232675573838518	0.671224640980279	-0.113362881627935	-0.317542499229878	-0.218142125302831	-0.0796280371426629	0.591205558812721	-0.295738535606458	0.518630473029744	0.676149944426122	0.725961941496787	0.394459242918803	0.127671290370548	-0.510367763721838	0.442609589290344	-0.2328723514096	0.585773036084573	-0.314910682808901	0.597721927658977	0.114221124005694	0.585204511770873	-0.31615410668573
72	0.306096421421207	-0.0724815116916303	-0.189838350337675	-0.189908791611949	-0.00616495745116645	-0.0422230091575823	-0.0402381060677173	-0.28046337942232	0.132371661569824	0.402130159924569	-0.223855358469185	0.285689104938827	1.38523974392106	0.117747331412522	-0.225800335597	0.524314152173224	-0.119506027027728	0.152209759399486	-0.16022645859972	-0.0490582002148103	0.167307585113078	-0.142155134807074	-0.291464024830296	-0.268502217643391	-0.174119051571212	1.65532798174618	0.0947726073828704	0.219247189583341	0.707151504027521	0.0151022249107464	-0.142210864968799	-0.234195912185408	0.00541161187667643	0.621479335094234	-0.149515274817114	1.41659509956364	0.710449196562887	0.749608408277257	0.177169570256461	0.279615928970791	-0.301567070871096	0.545770872347791	-0.247400358133158	1.60400696218305	-0.185761891365334	1.25501005530657	-0.243235410569884	1.22994811518095	-0.164432978444167
73	-0.0752219856068914	-0.3239007487643	-0.18540328805594	0.0125554369781253	0.0575496601719843	0.140300543507048	-0.0702179471120724	0.0228467353546646	0.208476075400797	0.00847215043688453	-0.247920999079895	-0.214152296513332	-0.172787801632773	0.314587376520273	0.48374207442597	-0.266989288225124	-0.369577846203587	-0.0224574545734539	-0.386041268837901	-0.188857326122875	0.0144557549721932	-0.375663036758907	-0.507255525501121	0.216720044013256	0.353488990652914	-0.216642425910556	-0.0516437195813103	0.235505944736149	-0.19798714752303	-0.276166065833838	-0.482550773107792	-0.200774382070582	-0.123112860508119	-0.166376376625277	-0.320491298382975	-0.17175034501753	-0.207025946332409	-0.237566318270151	0.13072717437443	-0.0388992676153176	-0.518392388851357	-0.0391487762847178	-0.219618312839851	-0.205032886940062	-0.237989807781039	-0.205879491567648	0.511246693956055	-0.199364547931239	-0.261306299514315
74	-0.00476049273027487	-0.0748918990765618	-0.125424811259942	-0.213570491320317	-0.00150503572871274	-0.109460442424944	-0.228029607630131	-0.344295532665697	0.143194641059182	-0.210097241081723	-0.100833211105251	-0.0747716311659815	0.186962272294921	0.0435865236208219	0.163858971960747	-0.0699874685597547	-0.0709900563170335	0.014651636834274	-0.023739192780465	0.0136017027640608	-0.0972799614446802	-0.0789176603532765	-0.0606656791328456	0.178643237823853	0.177479036324527	0.218111361040602	-0.181276620519553	-0.242953834870645	-0.138677211784051	-0.0714640179738556	-0.134787870007222	0.289309264435689	-0.0886797083625027	-0.118386360311628	0.00190483217955199	0.189855985114641	-0.14329083825992	-0.0632274948952895	0.0701374125075295	-0.174758277123655	-0.0619262264785676	-0.0793562155150315	0.302723710166674	0.213963301714814	0.308993786545535	0.200093449130544	0.17551051831648	0.196712097655857	0.478014704389775
75	-0.195126699863243	-0.160595574695302	-0.100795612074407	0.542180953831632	-0.0932834188331897	0.101270958867594	0.861166559719408	1.60627753286986	-0.214988242739441	0.131568490847348	0.213535209091983	-0.0980269658833103	-0.267999329417475	-0.318569917783965	-0.207966434499795	-0.134269689434366	0.164348502071568	0.0607356847651865	-0.146261664898423	0.192493460242019	0.260364011697316	0.175829733448839	-0.0293175129655472	0.0328863078602338	-0.0424345017062497	-0.315259468340641	0.0449120817208471	0.0705604713289853	-0.281429371875464	0.499388151240554	-0.115214304495781	-0.358216747524534	0.211137443845115	-0.248045270641399	-0.153358463465294	-0.269799742413205	-0.285162321624669	-0.299677289401091	-0.0990404884355105	-0.164596033848777	-0.0301829332920245	-0.197309429176516	-0.377015433707697	-0.306039248880731	-0.0434317936390532	-0.383058843773571	-0.226074841670419	-0.374473435009166	-0.199404303012233
76	-0.141504109094913	-0.0925995950799696	0.0552166895369765	0.239377065356451	0.0221910227713794	0.0768520812183366	0.0304942185500023	0.0168106508567905	0.115364558727466	0.239030629891119	-0.0460170374667041	-0.211430910399346	-0.0192995554793588	0.0699141569434665	-0.0910791642380382	0.00790080720349882	0.0440655956812246	0.336266687802217	-0.178746708915781	0.12477013417528	0.351512686551816	0.041491536454444	-0.133450415098227	-0.0809637370517226	0.457210744963652	-0.0122320854058112	-0.00429451827079475	0.129870237073917	0.0344695454091347	-0.235227668384187	-0.0351749602119175	-0.0847916468809157	0.0441946691434137	0.0268997172933475	-0.191135600335175	-0.0163019502665104	0.0299994214997707	0.114257417528057	0.0257794427609272	0.0999158799546603	-0.130184279576268	-0.0507013907753207	-0.0849761349277422	-0.0145243131538259	0.141535675300111	-0.0224519907991481	-0.10000785254328	-0.025960459037627	-0.111095117074374
77	-0.0994206716953497	0.49883463881161	0.294723494076145	-0.07308513296399	-0.181380017367646	-0.115227381140455	-0.251238803334705	-0.184400993671236	-0.0263559140324726	-0.347858502084057	0.304983206460318	0.131032178291526	-0.138096830355634	-0.0812979336426636	-0.20604085101281	-0.185881015911728	0.421771350972893	-0.0352487516308462	0.162426188861195	0.191037533284312	-0.168415792504739	0.429809178429477	0.863060912693827	-0.0651714016369139	-0.236844988850565	-0.165805859774505	-0.00582020168889726	-0.225794045768689	-0.220046455158883	-0.0198482823035545	0.45241853253139	1.26918047174359	-0.020710331164404	-0.19409314885194	0.139344875913391	-0.144610124930085	-0.219704832093223	-0.240831849693304	-0.323810860994782	-0.0982239209638986	0.887127679502035	-0.224006989885172	1.35153307729443	-0.161018910930891	0.454667561188384	-0.171542911687306	-0.217160589940802	-0.168869398312341	1.72402900922166
78	0.0359886604120769	0.0807771719352588	-0.00287683346934582	0.214333533157003	0.00193639240872821	-0.257046976473288	0.32222497114718	0.178894072792156	-0.184756724394373	-0.225998663141604	0.0481323533352063	0.0949872792849477	0.210998123079411	-0.271080834613394	-0.0594126148766909	0.110827843356295	0.126116571505918	0.209966528158766	0.0418551179617791	0.156937482121178	0.223685420482292	0.125006293222918	-0.0325606247824615	0.107825697362158	0.0797550089495411	0.251072892052199	0.0248759593956383	-0.117385510860694	-0.00117900178769337	0.160977050597125	0.00303495480361092	-0.144784722800505	-0.15909619927231	-0.0027448596659578	0.0548609107306628	0.208242073553547	0.00101412781359858	0.0743279063829734	0.111411547308511	-0.14002719247518	-0.0377134709966587	0.00279651784394067	-0.151078040459344	0.243265465388848	-0.22896832862685	0.215835423670221	-0.0653488194664298	0.213702646708273	-0.0542785763251431
79	-0.258527660337346	-0.0443642661736289	0.0935543200537029	-0.279436914275028	-0.0296829127397328	-0.202119176529568	-0.229304179170104	-0.0690325607299922	-0.231863995596361	-0.436723785265598	0.158044894570796	-0.190791885087171	-0.385235169539785	-0.235075916665095	0.04517141843163	-0.304230147000307	0.0970293188329968	-0.323164617340545	0.151621367574008	-0.118714671281472	-0.18839402437288	0.102488561406521	0.495718706519761	0.221080444084293	-0.0831499008888293	-0.463941113444847	-0.285756889122879	-0.342509444652619	-0.297851105199651	0.0219846531496347	0.206982067479336	0.272386499256186	-0.231697696225302	-0.268073202787053	0.136834143523792	-0.400009015451382	-0.304677652476213	-0.308297631981525	-0.142913485927922	-0.223400650181552	0.507751491564432	-0.258600654568486	0.292141741715529	-0.449812229519899	0.430886954877984	-0.406882986821365	0.0576306143251002	-0.398418651760392	0.122097241842612
80	-0.227216156959012	0.0746456801072062	-0.138830784600779	-0.0394336144456362	0.191946117558351	0.0325249445808339	0.0451187295740619	-0.00550809862879254	-0.0242457430492192	-0.189237013922736	0.172851002488135	-0.00502474888725934	-0.0830274813021537	-0.0563121568345994	-0.0682530114443455	0.00788228043188304	-0.0412133084313131	-0.209122230001228	-0.0853143110379477	-0.261106251491542	0.0173437731593331	-0.0424924952771437	-0.170142472571307	0.283405890380589	-0.198978335177416	-0.109576105741651	-0.156760049450173	-0.12091337883511	-0.188227851218992	0.012812838995403	-0.285748862518841	-0.100238015514024	-0.117031402590764	-0.165330601151827	-0.0814461184438382	-0.0921289420772444	-0.189915634317277	-0.225536167166074	0.286927456200463	-0.227758661665353	-0.178481781941723	-0.166208767379706	-0.107993117295766	-0.102626044004954	-0.158688161194798	-0.219752615112819	-0.0732320076572493	-0.214658027236556	-0.111372181191722
81	-0.368294654955907	0.0546849142905517	-0.0500357302616573	-0.144600729217257	0.194533970983928	-0.0606441017017977	-0.161135365757259	-0.0446013053833424	-0.171418424565797	-0.435314555398363	0.12120131371868	-0.160332212272362	-0.412205385393584	-0.255653157366213	-0.0930197762452495	-0.172870527990274	0.0268684689261803	-0.304247961759434	-0.0823064335137744	-0.162162002453451	-0.212130721366628	0.039490604164986	0.0851740548494796	0.202247530809404	-0.249231594411067	-0.494350481120172	-0.358165278717563	-0.304742317569181	-0.271886311325752	0.0563456273848864	-0.0934131186105813	0.225260596753037	0.0414372633114449	-0.244397478713773	-0.077264636973476	-0.424461294750802	-0.27865125038192	-0.283989036370773	0.152690510437266	-0.177450339012066	0.0877417259067765	-0.222149326598233	0.239338748803149	-0.479978658281332	0.0925626442317794	-0.386878346646382	-0.0946896096361109	-0.379034189494411	0.157189970187734
82	-0.0635268614171961	-0.0612278722839823	-0.0113483529048716	0.0519492698824997	-0.00513352777578809	-0.0912077731617705	-0.0164991345127096	0.0825355430816273	-0.158576990191954	-0.243816799725815	-0.00802132221322094	0.0319666441704565	-0.260708411925912	-0.0239590248145791	0.151281436431248	-0.19700104363477	-0.130822473243148	0.00291671194821165	-0.088513243744367	0.0116583392134209	0.0837622341653248	-0.128263571791456	-0.0754679351653948	0.041542991458597	0.0648033675733815	-0.31871603605884	-0.147139169710985	-0.134097288868176	-0.223946337211896	-0.150259186737528	-0.116400022912269	-0.185180242202243	-0.105353339376794	-0.195187062922677	-0.0684148520328915	-0.269102718237812	-0.229654885358055	-0.27101577605058	0.370064451781879	-0.0423626584745787	-0.0816710880257513	-0.194017950541875	-0.198513922948687	-0.305617677130618	-0.259969012669617	-0.250057148593414	0.16357492657507	-0.245980704417983	-0.304495596267915
83	-0.161038668023623	0.00478659297373929	-0.24414319736299	-0.0335817458530298	0.157477862611082	0.220026785962919	0.089894635333804	0.265875911789533	-0.0900034940513319	-0.213554038820997	-0.115150028743401	-0.0831667941847473	-0.191019445263345	0.0172968188802223	0.10982947380591	-0.0744344122323804	-0.123047730615752	-0.102695163638974	-0.275822637240837	-0.210994801821643	0.00826052666693232	-0.118832679508228	-0.108156751325998	0.0755445711125605	0.0870604413622953	-0.222826809482269	-0.097412512320334	0.0128802529206696	-0.15316052310097	-0.0431956459687206	-0.200455221827161	0.0282699410425227	0.0991786200119962	-0.131286332841927	-0.243207443155255	-0.186309300061091	-0.158661538634351	-0.17066306443551	0.164954270286861	-0.119505121777051	-0.108860522307468	-0.185045661038538	0.0285688375144916	-0.214708182492968	-0.274849589217874	-0.244282709018699	0.116244767042931	-0.238256825772571	-0.0578847788173057
84	-0.297440009334757	0.0608330849223893	-0.0167062881333886	-0.17420494768821	0.103543740321957	-0.124736777234893	-0.199633253683215	-0.172198779526389	-0.226125484036729	-0.470323406556534	0.0976487182806905	-0.223022864975655	-0.438173412914195	-0.251070322590537	0.010606781938218	-0.316628192177491	0.0174776913932718	-0.308563143723059	0.0588911256356556	-0.227227356351858	-0.204061557754199	0.0251960898117504	0.195925478452709	0.202744713067643	-0.12972604798266	-0.523749478221513	-0.288149968691116	-0.296378132042325	-0.357319053789975	0.0714296862099545	0.0338809224786393	0.210765602377001	-0.0445962947098858	-0.319380238861131	0.0501076830229131	-0.449263464878608	-0.366121943861697	-0.394652332298057	-0.00610525114970212	-0.152661728646687	0.201152369843385	-0.296374673128986	0.226277322576228	-0.50958891948862	0.383478558418203	-0.507162363583674	0.0206577289024157	-0.497027212138027	0.106357580335496
85	-0.218673671026842	-0.381190539625947	-0.356264381897092	-0.190728287735028	-0.0977218454663758	0.0293801416856485	-0.25570033904085	-0.205825757333451	0.160138903737771	-0.104455244095006	-0.370031216248014	-0.287339843406863	-0.210079069427204	0.264651612178544	1.1453074679005	-0.269675503609535	-0.460636567275136	-0.142666708763562	-0.301712831425583	-0.365448155878673	-0.126777635287293	-0.467104368066394	-0.536463164942716	0.0523521937145104	0.827466281099693	-0.260404430777771	-0.234933922139827	0.00297555655350359	-0.232965970011253	-0.188584555165617	-0.574516551400385	0.0258625717374604	-0.211259280808741	-0.198018148467157	-0.248813244497755	-0.215515220370668	-0.235936213603429	-0.25894370155575	0.0249052382836138	-0.168007894105635	-0.548770083978842	-0.102555784234442	0.0228694755523155	-0.246881655774841	-0.221324683267373	-0.276820430125928	1.23009341307591	-0.269861145522227	-0.221826944129167
86	-0.217337217964215	-0.0123025528124679	0.0914049449516716	-0.345129489651773	0.00479998009999097	-0.109944954390963	-0.475080192927756	-0.235181767461829	0.0465985860592548	-0.222859173716716	0.0384273100315904	-0.269097313439465	-0.210921990194884	0.0317021639165939	0.155612596222161	-0.2184924200816	0.229700341451479	-0.361188111898164	0.0987794120046452	-0.00100746128314733	-0.247871042798296	0.233021619046668	0.158842252435783	0.1348167452005	-0.0182944471355543	-0.251898842433384	-0.317548474954788	-0.205128160190222	-0.242954564523747	-0.300038353499657	0.121431874402527	0.295791512266013	-0.10784883694583	-0.210569889446725	0.0836735802300096	-0.211407257519323	-0.247679832732141	-0.237649036430731	-0.229643221482284	-0.0590794441082253	0.160688752661822	-0.159013408420407	0.314015098903273	-0.243410908898978	0.983627934690021	-0.26343501533964	0.167580218030531	-0.258001284470255	0.441801901833555
87	0.0532388976664602	0.562183560166821	0.320634256668878	0.13912032549125	-0.280282491834516	-0.0560671275317754	-0.0716411660186815	0.0251342878156501	-0.273302834596847	-0.26648665457831	0.853103387868052	0.253799541678719	-0.183750615004232	-0.200667050771224	-0.480313446986042	-0.221956796279577	0.307366993872219	0.195364950713643	0.439122990439067	0.339371849834734	-0.0157349440791247	0.316881109358818	1.53864850948611	-0.145140051062828	-0.439080459202034	-0.212933304111605	0.213861111352332	-0.233235096653026	-0.227999170181085	0.0551147633411753	0.862586815580812	0.582398932307965	-0.0796891537465141	-0.205728662305382	0.383555196596104	-0.187486154684279	-0.220788577238597	-0.245457680699189	-0.354093020169236	-0.190603696049022	1.57282470468255	-0.148364451314078	0.622107293174649	-0.210324512166493	0.13011435683375	-0.160405823431937	-0.512985288905046	-0.160011217676369	0.729514440622128
88	-0.342905968514819	0.0887212111248065	-0.17863585718381	-0.165579809224627	-0.0307973357294306	-0.0870286399390972	-0.186897305933088	0.0335224697890101	-0.0945738983413625	-0.389392386864808	-0.0180746454468435	-0.118194211223796	-0.380792857581306	-0.109257508859179	0.128262865141736	-0.275111816626071	-0.10175270382479	-0.298285521697103	-0.139578661560325	-0.141599285732878	-0.216052584835379	-0.094330487355762	0.109190646269487	0.0796385067103616	0.0203822004964221	-0.454553233062055	-0.336522860317056	-0.184116988869297	-0.302235056848442	-0.0929792125109498	-0.120769635517586	0.335334331864768	-0.0465937446934584	-0.266277626306417	-0.13030902454495	-0.387509493153059	-0.309910586398598	-0.33394706025826	-0.0142964400246882	-0.159307883873886	0.111431736120022	-0.24661569660983	0.358481115863338	-0.440483327235609	0.242115189488962	-0.417676464724217	0.143374435677817	-0.410453452623687	0.190212285077457
89	-0.18241493416618	-0.0506025702245382	-0.0026132290115848	-0.204442041287247	-0.0788403270625006	-0.0871416511395851	-0.458743137732915	-0.335386581590207	0.0752428617691824	-0.259026495575534	-0.0677647324079191	-0.209312805405237	-0.281070447715776	0.0663275111521766	0.340253468234348	-0.296391218877812	-0.0843754427003515	-0.191893749433516	0.152453619963719	-0.0715348746920035	-0.213560007690014	-0.0861173854062659	0.0782011381115218	0.291203519975229	0.178070085069463	-0.341188027734512	-0.218335123330955	-0.248508823218314	-0.326207932484388	-0.206736415659683	-0.092506219173964	0.512090452487913	-0.134847181827907	-0.282988894200414	0.143196499884343	-0.285617662856158	-0.332438414570508	-0.35077739295831	-0.119573586104135	-0.0525138399082326	0.0845022644518791	-0.164885077180234	0.54654910525398	-0.32914696752225	0.639212126332583	-0.343989684266078	0.36585343631397	-0.336092340925671	0.624264521934113
90	0.152588279751551	-0.330245404904633	-0.285375467937155	-0.256700832665536	-0.111961541457222	-0.223376687986332	-0.113414972612025	-0.260171452711073	0.186090762826444	0.158304683300372	-0.366861504943827	-0.0117982160245957	0.454561653346543	0.162210562741707	0.226235240988073	0.344286269311017	-0.294478567055562	0.138101678663864	-0.31600785595869	-0.21654540455622	-0.136763938635828	-0.309806157814065	-0.469523863805243	-0.176048767686673	0.274459853517143	0.552655934626813	-0.0235940211960688	0.110305254144395	0.64061411153498	-0.071892290124958	-0.291698990134633	-0.184418167369283	-0.0294414718506923	0.56707652280227	-0.270380642266236	0.476871950970913	0.64479629345518	0.686630728743313	0.39173920333602	0.108672635938985	-0.482158964033021	0.374133964716808	-0.197005863452271	0.536061467735718	-0.226640879114097	0.519335258307835	0.242650054016674	0.509286214958541	-0.253689706536961
91	-0.228823962853201	-0.0956379836762483	-0.250675118790905	-0.35655087893054	0.14744746919825	0.0285507977407832	-0.12343749329612	-0.0947384402660754	-0.0846395010654645	-0.34437905315141	-0.000166235614325142	-0.174150503947855	-0.351618497402758	-0.130117685576678	0.230464592449865	-0.263322657078867	-0.359902840084255	-0.438361679763385	-0.0873207922350053	-0.364774053121885	-0.213460657920625	-0.358687355384688	0.0847766558967358	0.257854334848292	0.0564159704222268	-0.422456481602996	-0.279561789129106	-0.21588222583506	-0.294057661822746	0.0550919578158545	-0.154323758245103	0.0858785742484757	-0.0135767565367514	-0.257752339822989	-0.0782483849241209	-0.359976217658888	-0.302641263029782	-0.32929517797358	0.126357475018368	-0.152911055684089	0.0868302929836922	-0.295821417514212	0.0877420327613417	-0.408621849455517	-0.167247702434319	-0.437342599808889	0.251580788805373	-0.427780938887545	-0.0380203982004448
92	-0.139402144156723	0.00409216725269539	-0.203711856373934	-0.131635159085298	-0.162432624960649	-0.0344491297929497	-0.137030577183198	-0.111302950237886	-0.0413491536999735	-0.333012953808603	-0.114910389961326	-0.196399591878158	-0.240444796442356	0.0901611622801413	0.152541578403387	-0.204892311439752	-0.15097685913924	-0.207830460229542	-0.14119795265315	-0.118091642887201	-0.130431901323832	-0.15113159029319	-0.0356373694980718	0.154184189650806	-0.0305053421479851	-0.28241184402794	-0.0740620922108749	-0.124966765115063	-0.148171130972073	-0.103439314277015	-0.343196577824814	0.25273012986419	-0.0809859195590484	-0.12763715437482	-0.112308406944987	-0.235649294220495	-0.153118268002927	-0.188961409733078	0.174957821698605	-0.0796437532760936	-0.0356875728880053	-0.0907334471202901	0.267366553767436	-0.272395616897445	0.0850687877346083	-0.249859885346127	0.1590916313177	-0.243918185602192	0.273582397169035
93	-0.0659819265019265	0.00677174322056012	-0.0257404973851308	-0.100146777161767	0.00205226438489219	-0.103328903916987	-0.229135166560176	-0.200873114327221	0.0735804036434339	-0.1578061551774	0.0460422381893041	-0.0606934174737088	-0.0698766742393256	0.0465609840378849	0.150005757901938	-0.186040491323737	-0.0512176772676428	-0.130169511117362	-0.0729720051152092	-0.0643076216642818	-0.156990932838148	-0.0536668395515331	0.0531225957092597	0.23848304259912	0.0416693198603338	-0.0904903199890205	-0.167656305809277	-0.10786372995989	-0.177881563222453	-0.0374239691774653	-0.0339650336784003	0.436146814379023	-0.151285157361846	-0.152678090749225	-0.051444279522494	-0.0724485263661685	-0.181833697957716	-0.176250496734195	-0.0168036123626774	-0.0364643428697725	0.0580254067686985	-0.107846966418489	0.462415204883897	-0.0857059612523947	0.164861235335332	-0.123993803534208	0.160721532087907	-0.121263816352472	0.478093742718888
94	-0.214151328664246	-0.0945454719876841	-0.339506193029184	-0.12965384937437	0.039262744351249	-0.0477497670287968	-0.33787781510237	-0.0522210101746683	-0.0831110134822492	-0.176724703297791	-0.185407039992525	-0.185670747604755	-0.186488103865587	0.0192600758167503	0.388136016391977	-0.232907708884455	-0.370079666932358	-0.197277196144005	-0.246814560407606	-0.342983296664631	-0.0935445384004038	-0.370464363969507	-0.250564153741091	-0.122052598608542	0.209691002254446	-0.228816763702841	-0.277752777035377	0.148693738737077	-0.0425292820640028	-0.305606688085407	-0.36057006515121	0.101419982310601	-0.00304012103664855	-0.0358243423580797	-0.216822578154051	-0.19055904760553	-0.0432939112276441	-0.0590086947615506	0.263553480334879	-0.0562776414910216	-0.257999017334755	-0.158291999304826	0.106311992321551	-0.217699201866618	-0.354213325456078	-0.163070078809007	0.415286686921735	-0.156083683464134	-0.112708998940907
95	-0.172138062013237	-0.147587487531525	-0.33342416218773	-0.245126553342635	0.0665225590918186	-0.0406570258584872	-0.342278495926437	-0.204551691842605	0.061657635131764	-0.0856068734743686	-0.223159479701326	-0.119500258468925	-0.181424603570332	0.0586480617772823	0.506725555325318	-0.26220032432244	-0.499843123809693	-0.209046854605638	-0.169553634548225	-0.332454919229527	-0.13150684084949	-0.505007573479442	-0.415989222909077	0.0812965174335998	0.30885183028963	-0.225108438616936	-0.214975213250495	0.0244660871898206	-0.160999295308412	-0.209566384337585	-0.501193302018606	-0.104897734829586	-0.063165156148727	-0.134042928824938	-0.124530021721942	-0.18231433145575	-0.162836239561839	-0.180988354811751	0.47779678911043	-0.142218936495893	-0.428446369814072	-0.157179093015289	-0.117293064420566	-0.212371437791094	-0.358242650421585	-0.28342246242007	0.539852281638291	-0.274297749949268	-0.229385902806403
96	0.0777579954922821	-0.135620306076905	-0.151629582292038	-0.127746900298102	-0.0270647650249807	-0.0332786582764574	-0.130275653249433	-0.154287228685597	0.0943976276544606	-0.1410827736345	-0.180512794959618	-0.139650399220585	-0.0591270688024039	0.188329335435064	0.187057052783619	-0.0555272379194763	-0.162250448495875	-0.0812651397836898	-0.253500108685738	-0.0761897736281632	-0.026028902624782	-0.165795907381993	-0.071060865612732	0.237841342649757	0.182915235897893	-0.072585042019115	-0.0897116277401366	-0.0539575396287145	-0.0764630147060424	-0.175999539630408	-0.171449381851963	0.141435750405231	-0.100261224257687	-0.0601409427180448	-0.211980207064581	-0.0566475086074864	-0.0789128985537379	0.000368628267063821	0.0744576743141296	0.0157221190020251	-0.0737523058857308	0.0855148897331726	0.150214960399435	-0.0696549859108251	0.248500080945011	0.00346193678477661	0.193016937020165	0.00530268477624601	0.294775848564143
97	-0.0406616067082071	-0.329445415442457	-0.327214534906653	-0.1998599858446	-0.0625112238191269	0.00576498975419172	-0.26701430907952	-0.220319277694125	0.122313295831825	-0.0476509149011455	-0.387850585356653	-0.231733129872346	-0.0714034182020567	0.213289990972013	0.838872794936709	-0.225904368464141	-0.397394182900706	-0.0437539704216381	-0.266405614615295	-0.344454385613751	-0.0578526506341835	-0.405050025273567	-0.468505521213796	-0.012381856961012	0.703002353633312	-0.0942268411083247	-0.105718496257384	0.084033488892187	-0.16881354327409	-0.228352406902821	-0.397421971066952	0.00318359592697313	-0.195743566651395	-0.142199181708763	-0.216762310600487	-0.0722017402076279	-0.171303997841063	-0.111088379072448	0.142845731584404	-0.11923953662194	-0.476716344775092	-0.056515091148206	-0.00109220428512138	-0.0866892618390492	-0.283370303916193	-0.098480253267484	0.890529030221994	-0.094794708475071	-0.203490484343439
98	0.157638478760237	-0.193122993991335	-0.224146760292248	-0.159355341042419	-0.134587361459914	0.0332452495448376	-0.256338203193245	-0.335076048365987	0.775431730065487	0.350635669916906	-0.301614617746459	-0.0829727921717101	0.157467857042541	1.09104015488735	0.21862507218139	0.218047731583493	-0.434932981473261	-0.0873710880344736	-0.301361190668944	-0.302214698159324	-0.187986096457147	-0.446574766830106	-0.430009835539277	-0.100474496778671	0.0877587447892893	0.184098389736168	-0.0362071233426667	0.333560645994206	0.497629511763468	-0.405417919174417	-0.415520233256582	0.00803835716353304	-0.268351245614145	0.442720545992794	-0.270878492704264	0.160498918104482	0.510680067819297	0.472800388190069	0.0450289417525631	0.196114851977347	-0.436893966422938	0.546037953943713	0.00285415406911834	0.178329792006317	-0.101087781012898	0.38942114100187	0.232952539734411	0.382378529681774	-0.0483423127684307
99	0.0232784426327951	-0.130402350232256	-0.187945409653237	-0.207029887978574	-0.19574636577973	-0.107505900794364	-0.277115294648025	-0.37837289165626	0.356759176538443	0.240668556954894	-0.278603901046236	-0.0126485051533317	0.511572182360297	0.406955519108745	0.373451696231271	-0.0260152940283956	-0.356198449735806	0.107987741745529	-0.0449047336950289	-0.206855863477152	-0.0112760497672773	-0.371591940578683	-0.304999465706899	-0.0762720525362917	0.213677192950689	0.603541841758667	-0.0767842059137529	0.070572096469606	0.133732559382974	-0.125766315969572	-0.292551452826398	0.0296579107415122	-0.303066573261991	0.122545015486251	-0.0209974449642046	0.519292174397181	0.141531746464006	0.0966472905393102	-0.00139020864854549	-0.0317648049802955	-0.311977121451441	0.153864945744405	0.0274193113947251	0.58571439334631	-0.125385006182244	0.466378298372362	0.396845872300096	0.455389080897661	-0.0492968045396107
100	-0.176127170969614	0.0690538182172227	0.0405667294252439	-0.36362696531837	-0.196394982594774	-0.287715002904964	-0.204746109093164	-0.123917232489091	-0.0870886415478185	-0.398115268808539	0.0205234294038325	-0.0942196970729578	-0.427591225380813	-0.108512512072844	0.172696699089802	-0.297903461378823	-0.114403974615692	-0.212006594314769	0.222042656767515	-0.0412834906403909	-0.193727351702969	-0.112365757838836	0.600038791255275	0.20449998053329	0.0412182556641396	-0.500783985461749	-0.120230888586019	-0.35466777069691	-0.334891627365363	0.026141067421823	0.173453714315196	0.285484803982125	-0.336525902076977	-0.294483354112039	0.20046329595278	-0.424147699790351	-0.339006990776199	-0.351867422638443	-0.121342417040217	-0.311734116308933	0.611012447971288	-0.224941311682843	0.303598600606811	-0.485690401292299	0.529474186332764	-0.451373423007722	0.188343458894231	-0.443574521410602	0.158531516156067
101	-0.207983104527684	-0.0778301188976371	-0.120228809106121	-0.101373715649459	-0.0649217579750277	-0.0706268688268092	-0.204961674195791	-0.106252792707222	-0.0686667221853729	-0.343233381553141	-0.15045723890375	-0.219356238564166	-0.318564437833318	0.0311210633312334	0.375659551119282	-0.305111038735906	-0.168642924315138	-0.165377906612785	-0.0192757098278583	-0.0989276595982335	-0.234600940471106	-0.167882068435069	-0.0890379054589356	0.299068330113628	0.175288055262952	-0.384563213782694	-0.204460310293364	-0.128720551177861	-0.359016809898847	-0.0866707862737313	-0.246906334438818	0.0605333463300314	-0.269677082404499	-0.315484029715095	-0.0188609526144332	-0.325208700710348	-0.366829934193916	-0.397149794710355	-0.0755804861320463	-0.213392235078949	-0.0883460009923443	-0.0932137085432233	0.0640413575003279	-0.371179013534524	0.346308154194047	-0.371874909437968	0.404690962631186	-0.364488676318881	0.0820315921954862
102	0.320067156847533	0.0468067553762962	0.0405185641551433	-0.01185584619662	0.0607007730784875	0.0833506382743832	0.0025387220263741	-0.100592490846433	-0.0261304768094945	-0.0769516776165903	-0.207450123735203	-0.0362535149261615	-0.110978141835304	-0.0888668737070348	-0.00873907422803863	-0.0424824641586105	0.0899231141220415	-0.117831498837203	-0.000852804316302607	-0.0562675182329809	0.114320252762021	0.0946345767165117	0.0139783188920841	0.0832912773682542	-0.0285390375931406	-0.120090831793225	0.263052236323378	-0.192696930248019	-0.0857736440233536	0.151155581054906	0.320544363130694	0.0502581714219733	0.0826944025065332	-0.0770102365098325	-0.0114727039889952	-0.103932365250795	-0.0902004286627867	-0.126557470281153	-0.0470055688554972	-0.00255133106428478	0.0178827391606008	-0.0733412055855554	0.0527595055810108	-0.116464097337471	-0.0399945469659217	-0.150019302741931	-0.00386973105405235	-0.148016237329816	-0.0737928143527579
103	-0.258024307803311	-0.408269528978923	-0.147418522655849	-0.09593322796905	-0.185205580546298	-0.0777478912786361	-0.188483068929261	-0.0603374468607961	0.0933397074524899	0.0918787739956616	-0.119809762462016	-0.239908998519809	-0.24039296731919	0.117023129244923	0.521798825423093	-0.0564943853169467	-0.304476546984307	-0.0643544664338526	-0.16265319056377	-0.0874945530133606	-0.0819012114985051	-0.306265770265343	-0.29687141510472	0.136745035489928	0.536209050807384	-0.285284932985486	-0.125701235480483	0.230164516711408	-0.292497163656743	-0.178696303519828	-0.309600299147191	-0.196438349978692	-0.209465740375704	-0.255133295430675	-0.131353568248119	-0.241540252104739	-0.293250369767093	-0.32025192720336	-0.099666025455851	-0.155274463873311	-0.304141964148521	-0.145100318440326	-0.209989040779504	-0.273964847393298	0.132626503037569	-0.310649718382219	0.557856853996634	-0.303899179160373	-0.380147912443049
104	-0.134586535743865	-0.00660040460994656	-0.102539004017428	-0.196151703692501	0.1234207679119	0.160140471586791	-0.13821301111807	-0.118690857624252	0.113433619151366	-0.120838660402423	-0.214927770980135	-0.139461073192039	-0.129016607229298	0.101992887758802	0.252202300289738	-0.114367619599351	-0.257881476236522	-0.0857286552558596	-0.0460538258328046	-0.251763779945042	-0.105446327498222	-0.261590286407105	-0.129351877061247	0.0622132366648382	0.190805121593208	-0.153795600227182	-0.119075121773713	-0.134985661728143	-0.0598006265603641	-0.00750103882804969	-0.197248492272844	0.0239992385419276	-0.0703807311213304	-0.0505197404340965	-0.0338197799381415	-0.12578358114174	-0.0608250858647428	-0.0816604989819511	0.127003475360524	-0.135723497186392	-0.130665981900154	-0.0596571137411545	0.02295392609648	-0.14912082088658	-0.108240319771297	-0.139862615289475	0.268736191244764	-0.137778020723888	-0.0734171424232357
105	0.0985983696322456	-0.292648753025317	-0.102997120900628	0.00462286146645729	0.00231543196818804	0.111873478142122	-0.178011158286151	-0.13731307567457	0.203414370453369	0.108143736310982	-0.280272425779337	-0.0938098570784526	-0.105758467961308	0.224516446402698	0.393935328102776	-0.2571823786286	-0.174207585498149	-0.0529407175217563	-0.196739009984898	-0.187620183475126	0.0842726329002097	-0.178866891307744	-0.447619084397508	-0.164477856776656	0.340537452850723	-0.133420438132112	0.238548674174698	0.268025751364668	-0.159716346408766	-0.183830500544626	-0.217211415746668	-0.0654321105034435	0.169432689944002	-0.133446906644626	-0.172312817163811	-0.101094929041027	-0.170059235133311	-0.196055691634998	-0.0297915345250246	0.0460247361162097	-0.456838344740961	-0.0634141278723628	-0.0736259107178643	-0.124644392565345	-0.168530875767468	-0.167196406460241	0.420748990579683	-0.16180144178831	-0.201610623737228
106	-0.150447962014778	-0.216481458986348	-0.160015562486012	-0.364563199524924	-0.0760607680633539	-0.0300050039530522	-0.137928754745595	-0.13601863690991	0.0143733055917254	-0.265874031536839	-0.270015389076465	-0.147993338621434	-0.315383835401203	0.0696942977150768	0.564725730497738	-0.33853108432271	-0.371457014775676	-0.322136841547146	-0.0644237683220602	-0.21616811507284	-0.124390047901935	-0.377644775964006	0.0649772459956057	0.198959502026139	0.353727114745259	-0.383415806536108	-0.14493992073191	-0.110602061897461	-0.314689931752817	-0.0373266157305363	-0.164035627828266	0.107594535643718	-0.189186779513002	-0.272205350773962	-0.035199809994163	-0.323009265588439	-0.323726334711399	-0.326235428082977	-0.097783504322519	-0.15571819728214	0.0692162026539282	-0.170850347060527	0.112776359155674	-0.36896742532203	-0.0884695104732254	-0.343589814165113	0.607348366312083	-0.335725216780047	-0.0600473583028125
107	-0.00166854392963671	-0.196459300596162	-0.145845566858561	-0.0863354396692254	-0.0421769592173721	0.210229648269103	0.11076429299442	0.020610444064993	0.0290425221392707	0.054486121947042	-0.194969421950208	0.0888357378501828	0.0130919447939435	0.104992780288145	0.110579948706865	0.13327534052641	-0.0702536418706589	0.0436406765904713	-0.187537167573089	-0.122230620727868	0.00024007096958386	-0.0695443202443747	-0.152896149458731	-0.171506759032116	0.174161442818949	0.0195467371180471	0.30612274588824	0.0487735231186996	0.10978466812629	0.0680002966276043	-0.0494362703526449	-0.0574115934050634	0.383239732549699	0.0962827602872419	-0.17165695523177	0.0170748888105967	0.105940148235775	0.0740542515911448	-0.0562008018196974	-0.0133323632006559	-0.154019138397832	0.0695997455313216	-0.0583625066399223	0.0199321687949286	-0.10884740193849	-0.0097842756608016	0.119453139543528	-0.00958682799465808	-0.133275742769692
108	-0.181159176000132	-0.0629958708195677	-0.212556394754267	0.0224772692548278	-0.124284791261834	0.156075205736179	-0.17294577160507	-0.138845283057306	0.394288511932879	0.102855330340156	-0.225562246502681	-0.243773785007085	-0.234120727460058	0.499406782325848	0.343411106062364	-0.137581692787038	-0.321669222277101	0.00965140116326585	-0.117402629758423	-0.239542426082845	-0.124957046247943	-0.324825649485856	-0.194997645839736	0.0311202381310471	0.357498240918545	-0.282590444804416	-0.119360551798833	0.396872517619491	-0.165498166375695	-0.258548728543527	-0.196726401744908	0.107317067568774	-0.181973004319776	-0.137804437914465	-0.100906163816525	-0.235459444044513	-0.171193125045303	-0.199492513111727	-0.0906136699325637	-0.035718199670781	-0.194861980228068	-0.0936976101308053	0.108689105131994	-0.270679242080775	-0.0180162696904226	-0.216632342637635	0.364924589214654	-0.211079118157397	-0.00121673662550769
109	0.0919737302847933	-0.355653559196933	-0.42637113733581	-0.223804990741512	-0.0581758631403215	-0.0544724160094238	0.067184237633679	-0.0422879767934774	0.183198389988367	0.171974963334851	-0.281089620765397	-8.65488020729554e-05	0.465946491166584	0.264242551020118	0.0845487872342859	0.208325106911312	-0.318889352641079	0.0381254457315005	-0.457476273946494	-0.160156302093251	0.0455903940922945	-0.333907984912002	-0.480348992145928	0.0429358069633099	0.175975756673118	0.552458051791392	-4.33910527429335e-05	0.251862976565102	0.457133882297596	-0.165396544790376	-0.398490232275907	-0.301354547572848	-0.0658203142298059	0.403656922605564	-0.394538830631505	0.476923802680861	0.459265962983036	0.496492611098909	0.310594303354541	0.0498319768251923	-0.491066008840554	0.377327912251245	-0.320166109495034	0.538375230069608	-0.196201999300124	0.526958504072861	0.086050413552583	0.518461251928453	-0.380985985841236
110	0.0531328675524905	0.177661359376643	0.0859670410458973	-0.0586703727725646	-0.0799755018986729	-0.253363996313867	-0.30551209992237	-0.351243965109665	0.0670257407134641	-0.332166349594859	0.11982383888289	0.0516916431901238	0.0697406902174556	-0.0123967987816384	0.0258700738516621	-0.158637520902738	0.207498936981971	0.0609099664135853	0.0892633663446307	0.0953999925025959	-0.0821241978132724	0.205792363859208	0.396128514185462	0.00242563469771735	0.0114200673516934	0.0818702843036379	-0.0537670124565806	-0.346460565496154	-0.190004538828963	-0.109377980113078	0.236777430521321	0.976512560574613	-0.231893697024775	-0.164151290487736	0.0937577290823296	0.0658667938531466	-0.191700412092912	-0.140675999589769	-0.0617316984118919	-0.164199601763087	0.407731834614642	-0.160391517162141	1.03718741072428	0.078875616966409	0.159559266873471	0.0500262245420861	0.0291967983284273	0.048920502419279	1.03667717008544
111	-0.0178944826302932	-0.229934535464949	-0.315546556758198	-0.236061910045863	0.00621965162851523	-0.0417595086987236	-0.0501581401387049	-0.131506233846914	0.270628650187485	0.208564705650445	-0.380618228934913	-0.0288690762680377	0.395748421353122	0.241083422108954	0.213502822534344	0.000662236584260755	-0.409811457769039	0.00680622541099265	-0.312753661886659	-0.231948440084062	-0.106967142726375	-0.423779831591939	-0.452984376553782	0.146557696438424	0.224226194879479	0.471029001709711	-0.0598013923252669	0.1208418739054	0.171331264481029	0.00981739470994352	-0.424804918511524	-0.170894504613667	-0.232381296585706	0.156839318820217	-0.259157417544172	0.405078787281907	0.169564499167028	0.142137267066009	0.197641020911999	-0.178179865853865	-0.463113003324182	0.258570410011759	-0.184997046747877	0.45838196933923	-0.0965017418732729	0.278349617420207	0.225125203295369	0.272147161261792	-0.263206859296614
112	0.148715130173896	0.121973296615377	0.000886492849313284	-0.218283779439985	-0.216342145896662	-0.27606095523147	-0.312554700536211	-0.390297183470933	0.171730101242343	0.0263298236462661	-0.0531303802079851	0.148285250608399	0.309765744642736	0.236691713116778	0.218342151820482	-0.0648556090365112	-0.191455302823907	0.0230503458261816	0.106045991575003	-0.119403761947964	-0.157670735147004	-0.200531144092903	0.0997255813397285	-0.0780188205446087	0.0379557681924262	0.367073885719471	-0.0336222170279816	-0.114605182278559	0.179996177794133	-0.0825394947155294	-0.00659701669160731	0.53723049550477	-0.298474037372654	0.158871367227103	0.109289235134835	0.312489831511037	0.189930773390787	0.144023832967484	-0.018158322537879	-0.0757333585008148	0.1026746122529	0.101765705877136	0.565371428479354	0.356579170638799	-0.131329131400604	0.35784881674859	0.235617492597837	0.349438844143767	0.30037584448251
113	-0.223306430703016	-0.0420416137959288	-0.125995238768556	0.0909410459568572	0.114978876777503	0.0525078499304047	0.222434634468227	0.167949111006402	-0.0788435135728834	-0.171380029637758	0.19581220838965	0.0273023741395241	-0.143635079380473	-0.12801999411989	-0.133481200441809	-0.00870113252292778	-0.045879856398287	-0.156831942110408	-0.170007274063763	-0.292774569299429	-0.0788572051554587	-0.041750673933545	-0.113315259990637	0.134607289617081	-0.285184188872259	-0.183963487454399	-0.182250168455383	-0.143947442470724	-0.104659016115163	0.1229821140817	-0.190113328469226	-0.0874810180988651	0.0177684067388987	-0.0946302626273525	-0.15621561561537	-0.156956540339858	-0.110126073280702	-0.119021165293396	0.149383199329741	-0.177708846481573	-0.116044470403909	-0.108000680752183	-0.0938387266010997	-0.176945910002417	-0.236934937048026	-0.164127262554777	-0.141451096115211	-0.160823300707659	-0.0672984809753257
114	0.02373969041667	-0.359652367955301	-0.240477812697263	-0.0754745588483008	0.0678493632636238	0.106122189243685	-0.154107487875596	-0.168907688468528	0.0284547467574639	-0.139611521896812	-0.185890525714631	-0.139426245640606	-0.139681166665504	0.128536015563627	0.640875973521134	-0.109227290140009	-0.0438285011480732	-0.0354871803975932	-0.221105127078918	-0.133961183202225	0.0265632445569631	-0.0439821155448103	-0.427390493961389	-0.180297789243022	0.557304987294119	-0.169602171955019	0.0993655335741578	-0.0954257209942491	-0.182746662591056	-0.0755864793381756	-0.143825610104079	0.00882922416073009	0.198023087097306	-0.155285707663875	-0.198412807642844	-0.140595409547948	-0.185044412211132	-0.12147326893475	0.103504065722322	-0.0327971684753161	-0.436006030880797	-0.213137496819298	0.00702516960214172	-0.161518500190034	-0.310822408124533	-0.209479033186548	0.686751654445737	-0.205011487292868	-0.162782237421021
115	-0.224648372274206	-0.263427124232997	-0.264027415423393	0.139883825485029	-0.132627309057324	-0.0419946612389024	0.175024856190057	0.409279874618035	0.082887375709392	0.0283238035658038	-0.198128082912955	-0.101642175392161	-0.183102535558578	0.0147772612192042	0.62184548524255	-0.112454354665761	-0.375130440637124	0.00866673174431584	-0.241293693657542	-0.232441128878242	0.0326308429536408	-0.376861007117995	-0.373769776835674	-0.0316673863636752	0.584954675557355	-0.218129397537602	0.00630485859251674	0.0489510117018368	-0.199357420023812	0.153936414721283	-0.47756237882852	-0.121884226455302	-0.151317299385881	-0.170454887693806	-0.192842417769759	-0.181565792578014	-0.202954985177277	-0.230574328456701	0.0755023762707753	-0.270046763697042	-0.382390754582402	-0.116263157646222	-0.131082556646125	-0.20898926044936	-0.22800261622378	-0.306583652252789	0.664605767857121	-0.299141948748604	-0.218940053218036
116	0.0291311733466209	0.494870047605217	-0.0284118486066803	-0.155246252000139	-0.214247175545913	-0.172711297330717	-0.226827738971986	-0.226002309546067	-0.0735116643590006	-0.41093818491832	0.107006574385592	0.265836411345742	-0.352547223863908	-0.0621924658464634	0.182794910831263	-0.409877792695495	-0.136344737156837	0.128953529477162	0.206572564066627	0.00332533174800441	-0.117143481052074	-0.13331081430259	1.01187000104406	-0.0172499729697378	0.0697357531262209	-0.416330314913342	0.0111200444136454	-0.351926940954168	-0.323588515834705	-0.0574343844560852	0.416968842924694	0.888223899444817	-0.376951106140711	-0.285030726984534	0.188081893747369	-0.357277432605308	-0.324923400882451	-0.365350417268006	-0.188391436768464	-0.336100897223289	1.0326327856444	-0.226072209170183	0.941346027441816	-0.403209593409602	-0.177371453806919	-0.303048994240295	0.201217728149586	-0.29857657817124	0.563332463010672
117	-0.111234358838864	-0.230672752452801	0.0276381963410475	-0.145441876402407	0.0814738785048354	-0.0424317183151078	-0.14725115195822	0.0803379105161945	0.0314646886978476	0.0556576457546835	-0.207256946108746	-0.154190990964489	-0.266062107667102	-0.0506193956274622	0.395159872714177	-0.102832047417854	-0.257668218853492	-0.0704603022458273	-0.138817262350944	-0.0551859840913452	0.000544630959831119	-0.257804406183948	-0.253970136288717	0.104450532196952	0.418927977062455	-0.32453757115977	-0.147063435613779	0.0203570417230027	-0.331074978100034	-0.113971008196137	-0.205802551342455	-0.210944450573636	-0.194349275824071	-0.291409595191945	-0.108885411491414	-0.274437191390833	-0.34119275443363	-0.35725214119529	-0.0542767950941658	-0.20424825974279	-0.258784660025064	-0.150645051720155	-0.22577696044121	-0.312036543342922	0.0132102599000345	-0.321641757338734	0.423885464041136	-0.313684888427971	-0.412177750190336
118	0.165213557236478	-0.204729761905757	-0.23157854575255	-0.165009123032618	-0.142291063163523	0.0333775256597753	-0.270950314654639	-0.351922701475708	0.813325748063737	0.368931528977525	-0.314687568593514	-0.0865322487522809	0.163349612046199	1.14328437142358	0.225941158047413	0.230493074505132	-0.452453851493408	-0.0881791074781339	-0.318025805207798	-0.313218037288306	-0.197970209834852	-0.465331105985475	-0.447805857337213	-0.109915227955313	0.0895930505509629	0.194460162216403	-0.0398861977162671	0.346947079735079	0.527464167139393	-0.426847377719676	-0.432361750024913	0.00971063110703922	-0.28332761870155	0.47271589270726	-0.286894879085029	0.170787204740417	0.542898126796131	0.50340196124211	0.0433550850641878	0.20712285978709	-0.457528113168539	0.577167098166328	0.00470783013407719	0.188005607504597	-0.103645488533396	0.413414817559142	0.241866832999354	0.406339714235718	-0.0498601090147815
119	-0.218632601930505	-0.301887061097063	-0.0192160387272909	-0.0494528363845871	0.010217692288394	-0.0948572508814511	-0.182410812170003	0.0832448942235916	0.0656552335167812	0.0779606700830103	-0.164226147295784	-0.1778013059034	-0.262657266926202	0.0133235957310914	0.383364826097629	-0.314371734831851	-0.231598301393826	-0.0524902053295853	-0.060802854634627	-0.0650617002838828	-0.0312147092989444	-0.230797042100505	-0.329285961705465	0.159347782186135	0.412026020894792	-0.317856039106821	-0.239607352520402	0.0861308604604502	-0.337180793286837	-0.104944384392763	-0.27089225906227	-0.279814330501444	-0.18214594256294	-0.294355256690354	-0.039530922031459	-0.267659831215708	-0.345552014986989	-0.357883754924361	0.0103198706554201	-0.194587424743957	-0.336358481316604	-0.14374785839818	-0.301628622824943	-0.304768206035663	0.145679770459248	-0.343045556842719	0.409001413558009	-0.335221899497063	-0.383852510096873
120	-0.240219483547942	-0.133867827419087	-0.206004424030632	0.119338883774823	0.0498265738687616	0.238249591110199	0.213171410129423	0.261418355113251	0.0802240162402272	-0.0692877082721752	0.154990339648997	-0.184363980327033	-0.168099600444002	-0.0156024247342812	0.266067581674426	-0.0463294208574535	-0.25453650912335	-0.0750314660663455	-0.1570724045178	-0.389845453910449	-0.0640685897194627	-0.255117907443438	-0.148382081484164	0.00134897179251418	0.193303924131091	-0.207064881485716	-0.180282536696088	-0.00736834016900569	-0.145202950934626	0.23743459498179	-0.286741287646934	-0.170643280928941	0.0891019094544613	-0.126940987790922	-0.143673573231898	-0.178331975424427	-0.145160658554869	-0.155747537259062	0.0327164624815581	-0.184685810801417	-0.154336783573913	-0.121823139031285	-0.182049201807943	-0.197383934750335	-0.152512192087707	-0.297964704809403	0.289567259734391	-0.290421321035781	-0.164365060507997
121	-0.0463437572463896	0.142951740497664	0.355417605371204	0.0497860950539442	-0.102982551485719	-0.06449237558615	0.564737397003099	0.311046951643259	-0.235446540224229	-0.135175214076141	0.446811623542602	-0.00995876549971518	-0.0866801747594681	-0.245666027339287	-0.406512038848742	-0.066392387563798	0.0789349079390361	-0.0291874697493349	0.246155447048735	0.126829577052577	-0.0459550535003228	0.0821076716854189	0.841690860228045	-0.019152608730381	-0.415921893532815	-0.102748633623859	-0.0636846822411463	-0.0902198403088742	-0.139118419465308	0.335791901340201	0.389883772563656	0.0434860244806242	-0.0412529235294416	-0.125419190241038	0.205145936981137	-0.0917104516331742	-0.132650336297868	-0.158095650209692	-0.288856448828242	-0.153262672664155	0.858105360270382	-0.13197820116607	0.0488519441231754	-0.098833539117982	0.0729583726652213	-0.130512397632375	-0.431620850231462	-0.128510469484258	0.0819577995706182
122	-0.0905293761382958	-0.0431343252210464	-0.069284187766452	0.041239058397604	0.0164430268577016	0.184184338470093	-0.0198963173961322	-0.114644630294239	0.239791088086925	0.124059030768457	-0.0669299894272671	-0.0504955123125104	-0.0462553815501514	0.277479963937845	0.150784527099402	-0.0818905943011597	-0.106068321098513	0.0240363727276873	-0.204621220040067	0.0994053982179165	-0.0343347612881009	-0.109467761745885	-0.208252707764177	0.0376614553822103	0.155731994701047	-0.0601689044082813	-0.128846363695238	0.27234493443033	-0.0915530111852177	-0.131064605286615	-0.151709739687178	0.0684060425924889	-0.170565232503409	-0.0748906970007523	-0.190512149023244	-0.0486322466411447	-0.0952214534658766	-0.122471932433766	0.048109889654285	-0.133602601614484	-0.211281637520691	-0.0459481870575466	0.0683617198765066	-0.0548289772754052	-0.176684376902147	-0.0357484419890564	0.161903391013132	-0.0341199174597667	-0.0387617956141381
123	-0.152494123186052	-0.093857339721986	-0.0529312021145802	-0.302343374819832	-0.167488014910492	-0.188288479800937	-0.025326569894448	-0.000212396240927467	-0.028529297137843	-0.121835532676355	0.0133478033592924	-0.0686113430793475	-0.05891726770652	-0.0711322638185803	0.0219606391723525	-0.0479699632734808	-0.244171037635112	-0.217272765938324	-0.0198726407555251	-0.16293891671196	-0.30423797967723	-0.247585114692107	0.212363769600496	-0.0448825700435753	0.00838247089771069	-0.069223439301424	-0.145760764908898	0.0414436496292865	0.111684066028703	-0.00785308948170376	-0.104127806577955	0.109070743334589	-0.103579501609957	0.0971088946462755	-0.0309484745966201	-0.0545955460316391	0.109345956137499	0.0780383622969411	-0.149837004700036	-0.172387338028453	0.211812219343474	0.0780501000877526	0.117898862655773	-0.065703077627273	0.322029845269864	-0.00456200660645698	0.0283989152717374	-0.00336575483749973	-0.0518615252152979
124	-0.0979873073008806	-0.0815240034812586	-0.183950509075416	-0.273094461494399	0.0505003944897171	-0.00396902940232476	-0.347682549627189	-0.34576205336152	0.101472919742527	-0.259064216412238	-0.167097768368691	-0.110249965670276	-0.266669851521602	0.144510263495095	0.594050936080513	-0.307015174601749	-0.389616009043457	-0.172351820767829	-0.149273142921279	-0.291662005062756	-0.235340649896184	-0.394924495400924	-0.0577489985810338	0.257570938459745	0.360570659322457	-0.327507047660251	-0.104725992683282	-0.0633792259432139	-0.256775865071347	-0.136515121511725	-0.0954109547898186	0.153605596297733	-0.229421528152402	-0.224687680101931	-0.113939974236006	-0.277377347352571	-0.254335007376756	-0.253127826124911	-0.0755401684923847	-0.108220010286221	-0.0546421633788877	-0.0795865853708193	0.162838754995221	-0.314720743884936	-0.00344463958608984	-0.262619570620108	0.639705419429587	-0.256017466240119	-0.0184180811755019
125	-0.178500876311819	-0.420190434033392	-0.458642122423762	-0.144724609415741	-0.0776333971247725	0.0870250352129487	-0.071045745746327	-0.0418824726583039	0.0657905844490412	-0.0085841648907255	-0.315185524531211	-0.149174462176332	-0.159944622885222	0.127605982721558	0.823405601680341	-0.173649079240123	-0.37869126649754	0.0962917463831759	-0.420104369979028	-0.115570916702874	0.0579084945150834	-0.383892334034943	-0.500676461034983	-0.0105925386270028	1.34556271729326	-0.197257198575807	-0.182206301085923	0.143886585933834	-0.245823855788337	-0.101834792248263	-0.450282425195953	-0.0200876563276377	-0.121494881974547	-0.212094316114491	-0.361063581807799	-0.168006169313731	-0.246514617991812	-0.177025102691965	-0.0015106140771025	-0.188573527288423	-0.510237574432193	-0.0911326386419692	-0.0248625489430043	-0.188543371255472	-0.219588106438622	-0.176339396057412	0.879217498562984	-0.172180304734956	-0.25359473698396
126	-0.119850483528064	-0.202191994828089	-0.212676676575565	-0.0234477493453695	0.427803653745777	0.396462568084195	0.0792778762596333	0.201574292887313	-0.0139778442102444	-0.118905399948168	-0.165222252303162	-0.0555167281909913	-0.224235768909317	-0.0441099000518742	0.322129039545428	-0.248010252631369	-0.192477193950461	-0.0713818078294126	-0.230014173316401	-0.129543696596424	0.0538690340148812	-0.190954912666695	-0.356113571337287	0.419259025655933	0.259334807555272	-0.274332076210632	-0.0302640905317223	-0.110139556469501	-0.292630688439221	0.0510016649537202	-0.326556124312222	-0.250573556775662	-0.0550555848431059	-0.25257393331818	-0.182788339153413	-0.226084308782184	-0.298045859498024	-0.328510229723928	0.266691881585374	-0.130745696486405	-0.365113631399431	-0.0836015867439466	-0.26797372590651	-0.262179432746767	-0.265204520666859	-0.304709853631638	0.340572605555461	-0.296731824504169	-0.308423439529089
127	0.150536430010322	-0.218485381093237	-0.180697511998946	0.011786663697608	0.0283884304223773	0.0225153532715695	0.0795148553680941	-0.144293246506309	0.160718976315179	0.402718683748508	-0.190105882190089	0.0610180611410396	1.02180946893161	0.20831924212712	-0.152582070662922	0.402005340188912	-0.0456695265588485	0.195596060350273	-0.173371975690281	0.0221079109547718	0.225470146584069	-0.0648840481397598	-0.368900233207448	-0.067681281924413	-0.0561835237071185	1.2200471989835	0.0508934410290118	0.163125111051823	0.497974349409168	0.0249912947357614	-0.20579795561329	-0.225686887712511	-0.100239460081046	0.440653900989861	-0.163640794964595	1.0418969015328	0.500412772925867	0.541046045624149	0.0493992602071508	0.249962861304303	-0.378193673569508	0.401344861986064	-0.238405757527163	1.18151317542505	-0.0500941815734463	0.923298221435695	-0.166187736900078	0.901024092854498	-0.183240559515766
128	-0.293252579246122	-0.203935588499366	-0.27162267424915	-0.142029365400631	0.0725292906711581	-0.0857740488716732	-0.111498151877771	-0.105566148658154	-0.00305269008832155	-0.240860676302925	-0.0225999013681885	-0.030830864630605	-0.340805786881168	-0.0967320833371533	0.166904467850369	-0.118799199967878	-0.0864585959321742	-0.121631760024837	-0.177247930560593	-0.124939889171615	-0.274736925636676	-0.0807763260386617	-0.230801382368666	0.22471592906843	0.00509453537045152	-0.406532116247676	-0.189188111296236	-0.237392586376756	-0.216358419752583	0.00276912020479756	-0.244211121841178	0.10961309327972	-0.0666028917416641	-0.189611003977684	-0.140112131557121	-0.343846588075127	-0.223483360628236	-0.230068811858366	0.163075960724266	-0.248443685512709	-0.235538965451439	-0.167258036784132	0.111383388696535	-0.393206545166799	-0.0572240936286108	-0.357061501321657	0.177957168268519	-0.3499747666847	-0.00808946862128637
129	-0.305909003809821	-0.276377899485726	-0.173426334029424	-0.0342058639638843	-0.0359345472181654	-0.0428964542832474	-0.218946927654768	0.0993540789844597	-0.0617274006108922	-0.0577297175971395	-0.180023695383214	-0.299129902279154	-0.257567694378783	-0.0312536315003699	0.416112198515659	-0.333533012236299	-0.305718289314788	-0.0919860310046251	-0.159146792905553	-0.122585564248726	0.119307059349585	-0.304210490168104	-0.231960878796721	0.197785831181259	0.382753289856607	-0.306087077777715	-0.227942239178392	0.0696498134479885	-0.356761943364948	-0.144071700793942	-0.331125525042103	-0.277267474493707	-0.121773784895861	-0.312728518046571	-0.124894426885929	-0.25948196275316	-0.366162906207493	-0.381859293337521	0.131345618841069	-0.130949512033743	-0.239051124631674	-0.23200276250177	-0.296186804829906	-0.295042917036274	0.0632782449130883	-0.363243839381609	0.445144609523759	-0.355903677322661	-0.384938447693862
130	-0.0841624992564712	-0.0129019820816717	-0.158502882074113	-0.170121214529389	0.111773219087886	-0.0147518626792074	-0.080728772474386	-0.176655944169762	-0.0532404373258127	-0.123692539707347	0.07135405395241	0.0599919097158092	-0.0798975144997001	-0.0428977734622469	-0.10387432936408	-0.051416118437014	-0.104379306356902	-0.310395964598604	-0.259980147551369	-0.270422313700964	-0.164748090127709	-0.105018748734447	-0.0287890306984989	0.109273249703911	-0.232327522515098	-0.101289350170693	-0.0985561267222141	0.041041391298558	0.105969553245914	-0.132805517395234	-0.123325138136132	-0.02637360495415	0.0824989787988639	0.0899398873190626	-0.231338843268297	-0.0819637271232053	0.105825677578764	0.054902335406585	0.356764798058174	0.142022453502942	-0.0345614832538793	0.0552673015635945	-0.0297812163976	-0.0959440672648053	-0.127902475859577	-0.00120124908678189	-0.11061374805692	-0.000213342077376392	-0.067608671564656
131	0.0621910332322039	-0.285491408773572	-0.229456376211279	-0.140063525430188	0.191638658154	-0.0649348847733947	-0.334815195127677	-0.284440682213876	0.0941063206239053	0.0213596097877091	-0.327200969119547	-0.0113647556987864	-0.00420686864347003	0.105756485279889	0.34964810689534	-0.0983683144497667	-0.28860008990737	-0.0636882006655558	-0.127168638360524	-0.251256177888172	-0.149050440004202	-0.295102787024996	-0.472200421317944	0.353482349219187	0.179519790137312	-0.00518981206906241	-0.136182082722527	0.0150007488332082	0.0789147955791269	-0.181682359388745	-0.386213640577258	-0.21960516029297	-0.160448062466082	0.0728251114614255	-0.091090269245419	0.0056944082016384	0.0759619539261652	0.0570195910977493	0.308505824734956	0.170367099110779	-0.482539471268423	0.122767933923719	-0.238335183701413	-0.00208657816102171	-0.0567280822044272	0.0197211638305367	0.373765648209212	0.0209717037048759	-0.39099585077864
132	0.00611779795933156	-0.157571455293179	-0.187073390034817	-0.0121246989595272	0.006447329451698	0.133780219879937	-0.296238600075915	-0.112155566462108	0.173834713354185	0.143231006575014	-0.25818771585231	-0.230768282120892	-0.0404813440821513	0.229815540707438	0.36184627765833	0.00867566795217262	-0.273974316584329	-0.126950970739359	-0.116876331531018	-0.430181612266301	-0.0842941471521193	-0.279184804942361	-0.442480016255047	-0.0108888185997136	0.201844205183313	-0.0630628461620353	-0.182403279192635	0.19929986161091	-0.0957564356489261	-0.29322890099004	-0.434150309939621	-0.191691042917272	-0.140387922284861	-0.0765768832421912	-0.0991312432771008	-0.0423720948654305	-0.102860422378392	-0.122602934655424	0.120435887008226	-0.0861995702909067	-0.452698175988267	0.0145275272879195	-0.212147163537975	-0.0545339939251959	-0.188082590079426	-0.114037172816213	0.384015487872153	-0.108994352983459	-0.288860639489011
133	0.0143055824463593	-0.00950274270247337	-0.0718172124077859	0.0432342541880648	-0.0653012655025051	-0.139463070123988	0.0560312128066375	-0.0509432637389173	0.222117168121184	0.17847690744708	-0.139326175135624	-0.226340446504853	-0.0772986322340833	0.178826665024799	0.0724280672499108	-0.0753185664059916	-0.272644034311912	-0.0759209293574053	-0.157144596137567	-0.199231353467946	-0.0177596862671067	-0.275273376615438	-0.221844040415681	-0.108277382499843	0.190046737972001	-0.0839055192429515	-0.19362457043757	0.149725009666414	0.15134811522093	0.0262911698193885	-0.0925865346434722	-0.0338117395710542	0.125614558345423	0.134433972764345	-0.15875337651865	-0.0706103287342088	0.156144736594254	0.21933980271461	0.0722249629470197	0.291241640505053	-0.225692644950995	0.102282043017828	-0.0367706632585834	-0.0829514285488728	0.0397781400948682	0.0735232798774622	0.0814245011139869	0.0714978729035513	-0.094259368795585
134	-0.219365650968129	-0.311710646685561	-0.16328833954976	0.0145038249346828	-0.0635167801842219	-0.0454709654845572	-0.230834505443195	0.111893108200199	0.0790747388617124	0.00380832115243819	-0.199365556264237	-0.263957619949625	-0.182994354173701	0.0708711927553279	0.365276206158481	-0.320383079489706	-0.204855644850273	-0.0207202087527578	-0.0535475108353289	0.0373963350401447	-0.0413401507738686	-0.204412195839819	-0.304415577316427	0.138898746912819	0.341575519778895	-0.221035176046731	-0.181977810540774	0.0715009416805421	-0.320117001870299	-0.114874970627493	-0.28490579825022	-0.166416821479175	-0.128511962670691	-0.277420019131999	-0.0303779460458398	-0.184266344778999	-0.330035380699093	-0.349833480202135	0.00554417838477064	-0.216771090088415	-0.312621513886057	-0.192174044857863	-0.182583957093271	-0.21333178427887	0.141433387680165	-0.319719392009306	0.388066642393866	-0.311725511743656	-0.20700662815318
135	0.170854353739175	-0.177010989791887	-0.228951590358467	-0.0858468952229753	-0.0855096661540791	-0.0866201200792513	-0.105978117390136	-0.23420325656124	0.236518132082935	0.427986928512419	-0.22358869031745	0.124349458445967	0.860088427892343	0.31915832492815	0.0968672068433989	0.298027456577984	-0.214743172940189	0.286292916864284	-0.163313180309156	0.0478589168090066	0.175765943811471	-0.233326631282725	-0.357135832050068	-0.123528486238399	0.1714749064158	1.01737794840189	0.0297340646660421	0.0631589711383797	0.43286847220774	-0.143404761965194	-0.24957549645623	-0.224611266469804	-0.217734991053033	0.383165248606424	-0.133307855580272	0.86866258486094	0.432429588995113	0.48787406361493	0.0960494520658422	0.107216988934658	-0.366400025651132	0.369227861117513	-0.239136661294346	0.986255454854408	-0.177207105929043	0.78319873001247	0.0999067572218159	0.76701244517966	-0.252608818536537
136	0.28739711041467	-0.212547135090467	-0.227641918477077	-0.202860727592442	-0.0562606301691474	-0.0980275778735047	-0.0449773713901916	-0.211896491820574	0.142529984184466	0.359241916532407	-0.271053014725439	0.141774825531312	0.792763606592019	0.282552818908554	-0.153936844378769	0.703228215771103	-0.158473125909834	0.0602112882379504	-0.327473078825209	-0.0940939059451836	-0.0844913168170986	-0.174707505218729	-0.399769830790666	-0.322723996715406	-0.113285805491756	0.945420550569364	0.045251921953167	0.355506672744803	0.992213432097329	-0.0850178077550205	-0.19321221035121	-0.25393416578296	0.0892827268307532	0.873392659571311	-0.298064550609748	0.811814960321565	0.999364409256587	1.02713087533949	0.396909807151998	0.3758037982458	-0.410453099469653	0.565648223680375	-0.269695254437715	0.917363074803143	-0.222305762221644	0.91208606594132	-0.165544494477415	0.894330264562418	-0.215069515239366
137	0.00552031755138327	-0.332416125082111	-0.126019414522561	-0.042940957765331	0.357748483462299	0.0864973847211436	-0.0761701421888158	-0.128261780591745	0.279690064581936	0.149200334325323	-0.322085145165202	-0.106430490407124	0.0928649627134375	0.256921849361815	0.204328173484569	0.056670552016819	-0.193531464759571	0.125621466741971	-0.468431416112669	-0.0145793453409368	0.0831863182324813	-0.19763886625169	-0.549733924115134	0.201769472010126	0.224690504788985	0.112442304931426	-0.101764059627798	0.0687520878371081	0.130738392823338	-0.28679494641335	-0.258552814485675	-0.244958957642148	-0.281594706156864	0.113399186442559	-0.403719551159523	0.0989531321585079	0.127517056432189	0.172324453716332	0.298400347492552	-0.0396723151508348	-0.56411872044514	0.185113890034577	-0.261773133612878	0.110830498797476	-0.0599334786229387	0.175086864926148	0.21225960202868	0.170670408150049	-0.350775613416018
138	-0.0946333890053721	-0.304590278581319	-0.279371917999285	-0.141956231470932	-0.146586273925125	0.0465733793800923	-0.286573369836734	-0.215129776200076	0.219937374347788	0.0229557731096445	-0.364064052719916	-0.232606827773737	-0.151968525918327	0.313539502389772	0.873277510440741	-0.330518185588721	-0.507677293643547	-0.107131905034665	-0.258832451923921	-0.418691816797579	-0.141873090809536	-0.516361446063556	-0.452704717519979	0.00763869878767535	0.683420255442255	-0.190826230351506	-0.153432617912786	0.236890547416837	-0.153764865201862	-0.237750371373968	-0.504632206865901	-0.00830405145133275	-0.181491709221202	-0.127209150498446	-0.207206443848083	-0.152243978880837	-0.15439689604225	-0.188748568041576	0.0906283763273681	-0.102752625793041	-0.461994243069391	-0.0330421478338507	-0.0159455321471059	-0.179485074329512	-0.22724035115276	-0.169553989679529	0.934911840111546	-0.163736699618972	-0.200121962804092
139	0.119354679107584	-0.176562566255348	-0.238296361903188	-0.230879027676648	0.0425291446774281	-0.0260661953855446	-0.349825069752829	-0.360087416539663	0.375321100074907	0.0428120950558702	-0.282929231190016	-0.119529397559991	-0.0448461417608992	0.51355851890015	0.498964299723905	0.0322342982152788	-0.311386261850961	-0.0154013261419181	-0.223440996536219	-0.215961025258872	-0.129370915250693	-0.320803960439457	-0.387804966309149	0.0308650645509117	0.431670511617027	-0.0622623168227618	-0.189910572294885	-0.0407432711752009	0.0501386293702074	-0.345111227365342	-0.236877700600906	-0.022351288909105	-0.277268860887832	0.0500006991312581	-0.180066116480104	-0.0490476627347758	0.0509572455370716	0.115040074724563	0.13467208030979	-0.0364279399312297	-0.394295787479708	0.108627850956616	-0.0288893661222747	-0.058451089585976	-0.129187158415966	0.0412799907453355	0.535683082011045	0.0414314834265391	-0.228944346490059
140	0.011535283321187	-0.179154562961069	-0.168370457734308	-0.00612595668307028	0.0553305571801799	0.138746547408869	-0.02594736579205	0.211188382852764	0.105818829531831	0.0595460180136127	-0.20728547481544	0.106056562686819	-0.256608812380535	0.0412809087631338	0.173299970703507	0.094923677907912	-0.293236853047853	0.0648591114482968	-0.256194236126261	-0.00982178094332997	-0.114048465842235	-0.292206174004343	-0.2888023935096	0.139863009889245	0.2490964800509	-0.305476697298371	0.0914999048963868	0.0362567550114995	-0.172144397471219	-0.134239315958019	-0.342778952885151	-0.188428558714606	-0.0224976923089593	-0.149152124487746	-0.218950397443226	-0.254059920560453	-0.177457856384454	-0.214929246514186	0.152750609440788	-0.283240420771987	-0.29493369211524	-0.17020130741109	-0.200673044565025	-0.293473545071725	-0.290224678009545	-0.350762041439287	0.180539109651983	-0.342662952887384	-0.203583907639558
141	-0.277843226329856	-0.408893600848823	-0.127669873635445	-0.106612551113938	-0.162693647573018	-0.0580234654592592	-0.16944498839286	-0.0332120399375016	0.0704845949578557	0.0858209143179522	-0.114179901927111	-0.262683343140856	-0.27088415855403	0.0985018112415187	0.5699274893064	-0.072938043482147	-0.304304809800547	-0.0646338338679144	-0.166444955600285	-0.0919799675480654	-0.0801239579359067	-0.306245362242889	-0.296001207048623	0.139031140832662	0.569316306855925	-0.319887441129789	-0.139778134609136	0.209555124272681	-0.327704335183827	-0.148679133593971	-0.306940866579432	-0.198400520096884	-0.197479003050544	-0.286567608193784	-0.134367947986998	-0.271223197025748	-0.32901614030146	-0.35900717732557	-0.130239529546182	-0.165091910797192	-0.30187029026886	-0.168896044628401	-0.210908059507119	-0.307451207671814	0.136191733568816	-0.337798979567417	0.609729982851266	-0.330809113198556	-0.379588211110642
142	0.292911606697612	-0.300512589981783	-0.288723529139458	-0.219968837872183	-0.163616401701983	-0.214012587888561	-0.100212207969562	-0.233524091174326	0.0995898330222097	0.27271144670737	-0.329521857124377	0.142985799351561	0.648590403274556	0.246968275942933	-0.0764513715612836	0.607679402585415	-0.101118393480425	0.172566807215052	-0.279162878142436	0.0624764815303268	-0.0893762421193417	-0.114473296919107	-0.474519980238194	-0.183266108101022	-0.0268395237571711	0.778419172592226	0.0933668883846778	0.203810703336507	0.818197148820767	-0.104219380786422	-0.288301504407323	-0.253179896416824	0.0610400516193576	0.72369784120236	-0.240613082395254	0.669210510190862	0.8262535671148	0.888133913692403	0.458873937758724	0.236085513699721	-0.48820541705509	0.512915335368443	-0.267322795591189	0.753763777943191	-0.15186160100571	0.732964133758176	-0.0854920722946235	0.718718658319003	-0.187529170170225
143	-0.197627180229993	0.00708568907497988	-0.067973383259673	-0.0346721627747731	0.117756424786266	0.00274149606233592	0.142150667471128	-0.00113831743450426	-0.0547302753819238	-0.201819872347519	0.219896118064685	0.073457550917783	-0.175651688683706	-0.13715184239916	-0.146803591495842	-0.0864767509507507	-0.015386139423433	-0.229961448958357	-0.158412585152087	-0.166014623943412	-0.211269347302318	-0.0116569102644709	-0.0433157786021165	0.176063667976316	-0.308827861586625	-0.219343202108426	-0.233940028964141	-0.181364628993688	-0.139583451342856	0.0184364529305691	-0.115495292826388	0.105972575859293	0.0436559068036682	-0.126246665810745	-0.146313110107711	-0.189032120513448	-0.140745698660188	-0.151097360208427	-0.0272446321733731	-0.209351731579571	-0.0453720286567538	-0.164834644712053	0.111044580428644	-0.211768756350462	-0.101297274341078	-0.212095586805306	-0.156380755330422	-0.208770256874638	0.101383977483938
144	-0.00652601306990788	0.463608230374809	0.282392147196844	-0.238330341859917	-0.225130615159765	-0.113365317225776	-0.341553223236782	-0.367178074467813	0.180668704787367	-0.223143962391097	0.0434261266645421	0.10166603293021	-0.0537622239773397	0.166852699078259	-0.160595630134973	-0.248210988809233	0.126214575046666	0.0345250538169095	0.270165838489836	0.0147915105099775	-0.0385847271294099	0.126479811821695	1.11901379036621	-0.0435047787501762	-0.186665297639371	-0.0624811644645926	0.0343874365351273	-0.217560499783331	-0.112796183426859	-0.203671536490187	0.730626173036721	0.805724114894889	-0.238663060811648	-0.101526998026026	0.220677069558852	-0.0590071358985538	-0.110734795495136	-0.116517425105535	-0.471251313606716	-0.0439013152789688	1.15298950981664	-0.0502054988204205	0.855846773785614	-0.0608023646504935	0.335535396268151	0.0365299534895701	-0.168349122821118	0.033268202287695	1.02211059462209
145	0.00839989433546816	-0.215915314605665	-0.202869058711578	-0.0685423108122323	0.416037674051592	0.18675506535697	0.0592824294547096	-0.0497762784619735	0.0606379030330702	-0.055735939938848	-0.146277341263905	-0.0121276935946703	-0.0817829368766812	0.0554029907721369	0.0799833802338855	0.00462606505524856	-0.172593717060402	-0.044345452230265	-0.391048199529249	-0.0285656165022493	0.0427925264983922	-0.173603497043615	-0.360374508880567	0.217126808448441	0.0958468638887466	-0.0970962187057345	-0.042814275847016	-0.0320793226565074	0.0096743339749231	-0.181714841931575	-0.203373212183232	-0.27566282070238	-0.0567870823680525	0.012103040892965	-0.332910698115579	-0.0767478004285769	0.0125392727610594	0.0766182697081972	0.591263345471694	0.0822934524319685	-0.374288324289805	-0.00440137142157199	-0.293516305299552	-0.091663793793049	-0.296561838523017	-0.0250326687731807	0.084030825923102	-0.0241551020997991	-0.311370361883451
146	-0.16213525610711	0.00624639673426134	0.101609460411975	0.400593146411504	0.0505407688016879	0.0824237822476183	0.395915976658932	0.191998527489546	-0.215034301282969	-0.0872088848952589	0.725794795012955	-0.005559267335462	-0.17960090772964	-0.253301578791872	-0.362732777683258	-0.0983423910659831	0.021390231300066	0.0890191025105756	0.00146468702320129	0.0184364829462465	-0.0305319511824804	0.0247623873034897	0.249065736843345	0.237772200637495	-0.374141164793327	-0.219264723110347	-0.053723049137834	-0.0866376160511348	-0.194971238200276	0.303878571422203	0.0660305073599482	-0.0650243133974188	0.21757243333564	-0.175961075843357	-0.00501427123114042	-0.189555302317094	-0.194838858573021	-0.210733083094812	-0.219311373447696	-0.00558644390268659	0.254390139808115	-0.208255640152984	-0.0667256770040367	-0.21300996551712	0.00181598921039468	-0.256555816849049	-0.385711840326992	-0.252251050852354	0.0655863661461137
147	-0.214798985015711	-0.105927274583002	-0.345632912406853	-0.196872974030002	-0.116325359579581	0.0861604579549486	-0.122966735740447	-0.116386716464903	0.126512276034814	-0.0621630708944565	-0.225808389634051	-0.0814038756357357	-0.189180049238883	0.177871903526713	0.466656501699792	0.0243307291126699	-0.395225897738425	-0.0385594320435708	-0.391375559303632	-0.308053996933968	-0.111591362401546	-0.399367935349272	-0.333187838600221	-0.0443951025804685	0.429576328116783	-0.230827069142288	-0.0671585361180555	0.109924013832829	-0.126245865803699	-0.2527592868674	-0.449543059461807	-0.0715413492052358	0.0328139169411869	-0.108357580429654	-0.334084353802126	-0.189544015682213	-0.132294610182864	-0.163264925073934	0.340706833370881	-0.162394010182331	-0.342420191251823	-0.0919230031111866	-0.0809336488236745	-0.219240140469865	-0.37799476588478	-0.256551569851767	0.499234275961705	-0.250069338345539	-0.17542669097004
148	-0.29656631025899	-0.121940921117838	-0.0802330083028986	0.227368607182472	0.0600216478522061	0.159091020903975	0.125474217346852	0.100045356603932	-0.0178955497005909	0.0879726321652682	0.284404700720409	-0.157675468269192	-0.199224344816997	-0.138331313367171	0.195415477386587	-0.0153470438474764	-0.0666123636201176	0.0438639898633114	-0.0971868668367125	-0.239113669982762	-0.0649030858600532	-0.0649655227200673	-0.129301473633764	0.1057832681213	0.0885610363639313	-0.241012794999908	-0.0457101730168579	-0.0202753530470506	-0.169231586886935	0.284818054209222	-0.24472190641839	-0.164644365315878	0.198932227382435	-0.14862225499487	-0.0891669490569473	-0.204298146623978	-0.169386873068897	-0.181789068165525	-0.122934685811907	-0.0580926415436571	-0.133764881096625	-0.217132356874073	-0.175162712798822	-0.232017367546066	-0.015135943570042	-0.365441654181306	0.212697019751758	-0.357748652990989	-0.108209404514801
149	0.210439619500326	-0.143323372618333	-0.0212470356823708	-0.269940837363633	-0.0389415254315189	-0.178411144045223	-0.132235981714084	-0.291277097140551	-0.00776141861098329	0.242543818206064	-0.217146088558839	0.175910169315057	0.511499651704561	0.129068362324588	-0.235644869695935	0.400707203189121	-0.0526594551631735	-0.0184351321094369	-0.136531919752208	0.078729566172173	-0.0649477400598691	-0.0622531464054056	-0.049272484475919	-0.255925934884572	-0.153893129650775	0.605075930399941	0.0156442906068325	0.181218584442192	0.753706252687019	-0.163044302644854	0.05269735734653	0.269745208217211	0.122472645025686	0.656475328031396	-0.130373922569553	0.51346282594404	0.758010835088006	0.790130042516743	0.140053865784567	0.306542496770105	-0.0521026248915951	0.527474393625763	0.288172148598591	0.585359480173112	0.030744789660408	0.715053664229467	-0.251349038762196	0.701155561435937	0.174820312076776
150	-0.0635879952705538	-0.251337868613866	-0.343959619049403	-0.156690755148294	0.0763639365857892	0.10484645669438	-0.275935846833163	-0.140028389420433	0.197822655249114	0.0698272860183285	-0.278346750585511	-0.0824629581975418	-0.0436264518747215	0.289880426750322	0.516687822309174	-0.21369913673756	-0.457995215972188	-0.131973667014981	-0.288640522576026	-0.34064378790826	-0.110815644151103	-0.465656006207686	-0.545056997881168	0.192963610371535	0.308291548306553	-0.0729333237806585	-0.109333454321094	0.136005329731042	-0.125043450509654	-0.293171572825028	-0.542945694024484	-0.207112212742445	-0.136201922208978	-0.0980209771294245	-0.227331325421344	-0.0445329240544726	-0.135122276267617	-0.141697621761264	0.351845836007963	-0.0884758464338811	-0.561154291074731	0.00175507637816388	-0.228936799556196	-0.0621008610096444	-0.391831865655946	-0.140829381204351	0.546994885147195	-0.133208145576938	-0.288622414809971
151	-0.0731658574949726	-0.087992513837857	0.0401158154135456	-0.203576218543001	-0.163187252434574	-0.250167401050031	-0.275563024526952	-0.372471902341946	0.2524139839273	-0.029922908395831	-0.167930442356897	-0.115930937838075	0.179423343420245	0.184924912220642	0.196798942717286	-0.231050737810768	0.0793457096433189	-0.00289240132835739	-0.0529782439001771	0.0850065436789259	0.0501653536373284	0.0756646743209384	0.035270981016023	0.158318768288503	0.0896065291544216	0.21651446542799	-0.0577229280690826	-0.185476673679176	-0.0216907581716482	-0.1766435252085	-0.0510589122031044	0.350338760526538	-0.225258485447839	-0.0164387988875609	-0.034881064061011	0.187525065424804	-0.0226781865714492	-0.03402535257514	-0.178378967691096	-0.00887533003070915	0.0381447420078437	0.0493420405765159	0.372304693722499	0.210669197335471	0.398143304953815	0.226957547399084	0.210560578728439	0.221625869920377	0.503898948193757
152	-0.272703019910125	-0.428071268640248	-0.155688677630391	-0.108199827572507	-0.191008719620242	-0.0847335833728055	-0.210457881007452	-0.0626695742622879	0.10140008987692	0.0876059723175918	-0.127368683889586	-0.247360704034981	-0.251566665873627	0.123003300939176	0.557903242968174	-0.0692886369085914	-0.325949957615274	-0.070275848796245	-0.165354000965137	-0.0932883647135302	-0.0912900635395829	-0.328843178264276	-0.308952208922606	0.136588840363047	0.56573971721503	-0.301766385340855	-0.143280656927599	0.260164646383256	-0.306959271932342	-0.192161117088065	-0.321473341659988	-0.204613639834844	-0.228705410727706	-0.268751905964152	-0.132824979041481	-0.256373608160998	-0.30906177634642	-0.338431678199117	-0.0976517905162958	-0.16997665545034	-0.315941577833565	-0.152337005774499	-0.217587683765099	-0.289142859394462	0.137911669276991	-0.328301530620357	0.597685935153317	-0.320592818527982	-0.402971359590482
153	-0.207072069466308	-0.0519767746353845	0.0129337842301436	0.0997039481293515	0.0451752060687025	-0.0515378425889012	0.115889442804266	0.172026751623064	-0.0598830165676127	-0.0771581025059702	0.251064552488225	-0.0682977538973395	-0.105990586800438	-0.141420349344238	-0.263901289796954	-0.127068810746872	0.145391019870687	-0.0533071773748211	-0.151035145539437	0.0941602148591395	0.0614668070817903	0.148654624591299	0.0271372109931296	0.229016949053572	-0.224352307553777	-0.128178484339666	-0.0724796551146589	-0.106404853119777	-0.0808163366996115	0.0254423581873491	-0.04978464534534	0.0962757575087836	-0.0671959623241072	-0.0729123991782842	-0.139514090506253	-0.11090385743701	-0.0858182613761628	-0.104658803945437	-0.14997099488222	-0.106646595818327	0.029601529874848	-0.0699574377667544	0.104439146822935	-0.124742536962241	0.295031546210433	-0.1319069863856	-0.28484252205744	-0.130201352296315	0.183792564222861
154	0.0557147392394004	-0.012842726059507	-0.294042884213023	-0.0444922930058862	-0.0405950280153526	0.0426842969604104	0.116240792181201	0.370976561408551	-0.155382204519496	-0.281184127293874	0.0228200074583167	0.106071863695549	-0.292846316077958	-0.197222301527007	0.10145830693667	-0.291194863074505	0.00294232719961252	-0.0851001852543429	-0.236034146628679	0.00222274418629408	0.0335424777959756	0.0171937838877272	-0.104239468889226	0.232000927662819	-0.0405042509934398	-0.345652506774958	0.137752302901841	-0.245106108060388	-0.323517679677569	0.0390340475799132	-0.220620426148707	-0.128445371947774	0.21337000487779	-0.286184610354012	-0.190320447732676	-0.294225247049697	-0.333546711161733	-0.343145509541112	0.230177933724338	-0.276598404539445	-0.10675161175357	-0.24086989569579	-0.137318401364908	-0.336166443805813	-0.298681399427146	-0.42048373363046	0.104471892927079	-0.412752295936181	-0.0838310154614364
155	0.241850065344156	-0.245432034672478	-0.339566064627203	-0.36742436819109	-0.159360377346807	-0.217970390382829	-0.290668479594148	-0.407934396201125	0.253321943688228	0.263891332697915	-0.402430790115695	-0.0768633572638888	0.450068869867449	0.409180365138328	0.238417302722685	0.194363265084439	-0.379331504085803	0.0515177836518113	-0.24135620288198	-0.167321458828698	-0.102959177252224	-0.394653947927694	-0.499392402519939	-0.220326440985513	0.18702800305026	0.539668623030657	-0.157878394950158	0.152776649054427	0.520373829322166	-0.140885330831333	-0.302872293785634	-0.249489485155186	-0.186190954636593	0.461887095999102	-0.199839303218072	0.464600505469086	0.521046814470734	0.561491901130821	0.457423709434555	0.24024691192831	-0.511191402706017	0.399725421662069	-0.268606550658487	0.520894124898835	-0.061282066470529	0.526587043376588	0.254000342912824	0.516913133773071	-0.300435782129543
156	-0.262886177927668	-0.0902194628294251	-0.000986406844084175	-0.0983060884467148	0.147286675049647	0.0154228166271629	-0.127649000690885	0.188432853452851	-0.0817970518534722	-0.277776998794412	0.390971869331555	-0.0706340165863093	-0.237193035687823	-0.154563905513845	-0.239150951650248	-0.226610821215435	0.35123155356885	-0.244447717257287	-0.0616323717865441	0.100045613572481	-0.169874103173185	0.358853244775954	0.128042416682492	0.406080670435271	-0.282084776537813	-0.292032862241717	-0.144771935394921	-0.155883418765306	-0.379108274352446	-0.158604421325414	-0.0149482466539233	0.108963682152237	0.00820960052458972	-0.336485996970912	-0.0772051979743014	-0.249510511622503	-0.383932949457702	-0.412704664973994	-0.226858772357848	-0.142048896994487	0.129965085746982	-0.208509824577851	0.11984396630168	-0.282542408959235	0.439063891799855	-0.386601885692267	-0.254744172912709	-0.378959537428191	0.240571140076727
157	-0.0318792323904025	-0.0265023919960438	-0.108436698226535	-0.143467047022191	-0.0345101569876891	-0.0154601933678522	-0.0962853576381918	-0.169331404589585	0.0684499500795523	-0.13584353288977	-0.107391020186741	-0.134426290489807	-0.0255128011332534	0.153940676170518	-0.0193079340482621	-0.010726452797244	-0.0999727247907434	0.006449182218392	-0.161252642492337	0.0647358297084611	0.0450583276130367	-0.104365942481657	0.0737603196695357	-0.0614631375307535	0.0237492997905314	-0.0276747762399465	0.0163599292279357	-0.105864835131426	-0.0285820879848751	-0.193543098402181	-0.106149711169182	0.187548230633611	0.0711481197724218	-0.0209629897437201	-0.126382773113876	-0.018106640975576	-0.0282628665200429	0.0610156833293705	0.378325428099277	0.120252912818365	0.0740979484758806	-0.0185180596108109	0.200685597281431	-0.0256073224739154	-0.027201212821388	0.0207041573602034	-0.0246810744711739	0.0219865662036962	0.37454130846348
158	-0.193620029821937	-0.231218641902056	0.00723685152413733	-0.134927379405899	0.0475649451473766	0.0560501297337579	0.00907457034540413	0.0913386838585836	-0.173625859887041	-0.216853713264892	0.284037071836309	-0.170337206217993	-0.158925699591531	-0.139166444628168	-0.069447504794584	-0.242327674771222	0.170933797196766	-0.274004720934654	-0.0143351313151488	-0.108564965772744	-0.0628952752802917	0.176683836823897	0.169881473378555	0.283947361639408	-0.105488656553382	-0.202227099589456	-0.223362716115215	-0.14053370129279	-0.349001860144493	0.0477120337818332	0.0182702694038123	0.0718764024446454	0.108803386790331	-0.309909412820474	-0.0287765388631957	-0.173909131922769	-0.352667173370871	-0.368375989786323	-0.179330332489731	-0.0472985173501362	0.17075964427586	-0.227589944538866	0.0760843313416012	-0.194234419804735	0.240162313918946	-0.246072135749416	-0.0720851896498913	-0.241309418227225	0.0904547287176009
159	0.174144230369482	-0.400032420286484	-0.415328816672877	-0.12174148222182	-0.0151502048252482	-0.029643140474419	-0.125467451101944	-0.148665214792522	0.00511733416200605	0.121318356301028	-0.266702475754277	0.0554576988492711	0.410691272924603	0.198241778605419	0.22956836625893	0.44427185858147	-0.207830613792645	-0.0141679198490276	-0.39802360975355	-0.161556943761925	-0.00379333031444484	-0.216774825107881	-0.557503861513839	-0.285328493577928	0.320153078696952	0.488475440700633	0.0334973452899939	0.346153021231305	0.542214085325841	-0.162139590693251	-0.448338011584447	-0.261048274484673	0.0242937065967732	0.481133824565435	-0.361305533443232	0.423384046560232	0.546189094553496	0.58872869859012	0.49515453739898	0.381406219751586	-0.574329333205954	0.302493901930782	-0.278160512752504	0.475502779561501	-0.423351330227343	0.496159496181072	0.246859151182252	0.487464382704419	-0.33289353808595
160	0.0166864996545967	-0.220190514375324	-0.308753435553396	-0.114111689565275	-0.115109818455799	0.029356355589622	-0.131485284420584	-0.156121874302513	0.198638149420823	0.343032423452705	-0.259544261063838	0.12881013296615	0.325175112773352	0.440554542580146	0.165712074754189	0.220917132683756	-0.298132337941986	0.124879857638277	-0.270289656235263	-0.0868213609522405	-0.0532339780117117	-0.309294386446548	-0.315411827018618	-0.0810110803036286	0.281122510949583	0.386341879268923	0.0806805776098424	0.354941282496591	0.495667258213068	-0.210774519677194	-0.283019964137116	-0.150126606101346	-0.146825288720198	0.440472205460419	-0.238361988484486	0.332855388048497	0.502704216882367	0.470916591553474	0.0950100683249134	0.212685189550298	-0.321500014731473	0.648264345194495	-0.161761276799484	0.374822283173318	-0.0665300595525706	0.487388745200404	0.177574628330519	0.479664712169959	-0.250307503780817
161	-0.303446589001742	0.0642345356101198	-0.192720630715298	0.122122808981045	0.266678028002492	0.13859010807471	0.00570442967977752	0.258151389373151	-0.195530175671302	-0.372918386267074	0.439520806872086	-0.0263763391842324	-0.347160790371916	-0.264298887636214	-0.189574871976978	-0.203183112099827	-0.0301089591650756	-0.138644250943784	-0.208075034469889	-0.195073577496823	-0.0399639072665267	-0.0189602228850024	0.0533567264283115	0.276977867393098	-0.272411183980891	-0.418945538821427	-0.181401399170157	-0.262951809901888	-0.349976700601023	-0.121717872581013	-0.19413955104846	-0.0146014400587914	0.121132411663403	-0.313456960522122	-0.197386879718263	-0.359594451507445	-0.354719136809534	-0.387028648880894	0.156523039354263	-0.213795519581502	0.0550182057456855	-0.308199808534696	-0.0134633628883043	-0.407151220665857	-0.240910332789951	-0.459155604303346	-0.205034721892087	-0.450475842169923	0.0165149705485203
162	0.122020758622877	-0.155157836001586	-0.0197246508824514	-0.164457039012305	-0.171693004011451	-0.228774893765908	-0.183960414665681	-0.358945247505817	0.292468092015071	-0.00620539679534703	-0.136962691039928	0.123834936752271	0.117929023337682	0.212520752955114	0.196964222728399	-0.224925429016065	0.119159264016129	-0.0326234460713854	-0.114012076594489	0.185260145737814	0.0810381542151816	0.119752009222246	-0.119615849008893	0.0233942776943896	0.0757662099950601	0.138558011739901	0.137738012707354	-0.131007086732701	-0.0889529553024614	-0.140840740663741	0.00424777664642808	0.214200254693515	0.0590234674509366	-0.0755133370157945	-0.0893541048170211	0.118593906646085	-0.0905819838433199	-0.0962238683563646	-0.0957047781814677	-0.151824752831446	-0.121359936746705	0.0330279801358002	0.226840970620579	0.13529328762276	0.237150405122156	0.108872135652737	0.211075585186735	0.105806726053581	0.347853327241135
163	-0.0824584850387008	-0.170178904434312	-0.175045096865668	-0.174235103738344	0.185927543033644	6.77567982213613e-05	-0.0546570797503499	-0.206916634384298	-0.0479824697391957	-0.149057127756783	-0.117713988844604	-0.0825237841723821	0.0874165299329277	-0.087594342516174	0.053509262412349	0.276894160924482	0.0335683196149619	-0.104752162565883	-0.204770073272185	-0.026373275908698	-0.199335253831349	0.033462554926494	-0.233833529854412	-0.0154719571886883	-0.00153266824061084	0.106783806938901	-0.279984973556265	-0.139858223709131	0.209955931163001	-0.0371884402624724	-0.00913724873413154	0.11451004687162	0.0260491086055699	0.185614090942011	-0.185975590837834	0.0927837154202927	0.205420343361005	0.287494229291508	0.242525346798298	0.000409119219288927	-0.23924304429517	0.0117968506092551	0.118379229091756	0.105614284008381	-0.119662422085773	0.185824234694293	0.0609215233522678	0.181703300345655	-0.0330183326647815
164	0.0116082615948275	0.718678439926877	0.54297683807567	0.256589446735932	0.226701548802883	0.0878928434373145	-0.00937869021198565	-0.119634538403775	-0.111971313165274	-0.00682968029833453	0.112244924896669	0.0431468716971724	-0.0700422919028583	-0.24147703589125	-0.304601935259367	0.168754691169138	0.545289936346644	0.0786869635822943	0.504743196838241	0.0392764449788499	0.103713854356544	0.553119008852506	0.180113776756302	-0.0757568296259198	-0.414108783071961	-0.073816841517556	0.155440103282245	-0.361110559392963	-0.0831636203354856	0.178299983086784	0.536835070189834	0.0452963298963656	0.0325777304436018	-0.0777429950040643	0.450395851839894	-0.0710183525927252	-0.0779804183877384	-0.0834896671118554	-0.0679567429768729	-0.0154687500483318	0.182081962695409	-0.160076384659473	0.0513638900505424	-0.0737391966548882	0.0952786649461634	-0.122526265155331	-0.322474775867049	-0.122700210620613	0.178410434047218
165	-0.0503661705377992	-0.0990678409259644	0.131779296628784	0.605076998413515	0.0651829769093076	0.097833342233292	0.0555931000043653	0.206460902796667	-0.146600224628683	-0.0382240143213769	0.780085777607183	0.012593809909478	-0.155354663201407	-0.112519050217188	-0.189014367326654	-0.138391483638812	0.0769891566309435	0.182283023170842	0.169805651894287	0.275805717624908	-0.0245279964009417	0.0819305747195326	0.0476772865986162	0.0760388234083574	-0.194578835746883	-0.186145939481218	-0.0732041188865741	-0.175038464626878	-0.109459257339622	0.0218114159154753	0.0688824013425149	-0.164348218939375	0.208065467703809	-0.0987519428004639	0.139158350863527	-0.160412309887874	-0.108875832803176	-0.144975348562577	-0.111774901463601	0.0916372635129113	0.0446049975045346	-0.106902305141941	-0.176053152824107	-0.182539732712184	-0.0129278857286885	-0.192347870134979	-0.202834410429468	-0.190028416057709	-0.0517407823208334
166	0.0784343897882607	0.0255887778970231	0.0230984306085464	0.0295250167090808	0.380227944311752	0.136391800872489	0.608877559910635	0.217990496010563	0.012950524088812	0.0968316182990653	0.0793919641967806	0.0914958218715811	0.0975506666563914	-0.0756023155071565	-0.24662608390241	0.0568279908120806	0.0761100443757089	-0.0592713993759776	-0.0880447955290258	0.16140427997816	0.0425581136432918	0.075744407485892	-0.101422451349386	0.0689440304571661	-0.16372919947189	0.12172350835402	-0.0950164404506526	0.0221419472843653	0.0357922570090074	0.368892960744477	0.0848907435693356	-0.241234874876834	0.0509669002833401	0.0322057013338164	-0.0821363286242231	0.103300623814089	0.0404484021357091	0.0724548126824335	0.0337054450199103	-0.0182638178765403	-0.106037234205119	-0.0276736220242848	-0.256307653946395	0.118755462340732	-0.105217182017587	0.119834053334985	-0.262649668770701	0.116870859592791	-0.149747899110085
167	0.109870888418938	0.415404381592053	0.365984763101875	-0.0435801074258423	-0.20292626165605	-0.0256683656217406	-0.127405899100329	-0.11005025637937	0.22236860887138	0.116111038899737	0.0946986920169509	0.223622045454039	-0.0102320482922244	0.313933846446449	-0.216834051211589	0.0680724646032432	0.0258255870951202	0.240078186836729	0.308546558205435	0.16643057231749	-0.157112553571546	0.0224881946655587	0.396203952296448	-0.198326436474626	-0.270108160796395	-0.00445454375302559	0.280407808490128	-0.0176022723942256	0.139290855570642	-0.149933044455392	0.270036741471275	0.193989813567624	-0.113349968716036	0.123376856109212	0.270971809121921	-0.0078501960725451	0.150392553373504	0.136520016968444	-0.198363085457289	-0.123852654034973	0.405906029924774	0.140030106079719	0.205158790953343	-0.00736336286684674	-0.0594829260221095	0.0983400557856514	-0.233847321037901	0.0936873301599239	0.197754367670822
168	0.0776594292969062	0.122026978640406	-0.110827189960807	0.00444674400009196	0.105221161171501	0.224961745586797	-0.105223264387046	-0.0429659466504738	0.136001008877619	0.0563859670695059	-4.64382400840809e-05	0.0187860122445248	0.26811706990309	0.07582547796814	-0.294202810399172	0.312417735046426	-0.117585296911807	0.211807094320991	-0.16051543097558	0.120155142005184	0.318240046536414	-0.12435231909345	0.00334360138958421	-0.241599444044024	0.0473098481224984	0.335797970952494	0.0188214721730776	-0.0951601955526801	0.551040298472554	-0.189548571881301	0.00777798345876691	-0.0642882103471981	0.159704233418075	0.480835635259833	-0.155840366495786	0.27808053398051	0.555915643580925	0.618583250690894	0.22512757348152	0.287892593206987	0.00951934020397583	0.260314774984726	-0.0643266313365089	0.322212411880409	-0.0952080641324297	0.419355238732479	-0.321907735892637	0.408162502828576	-0.0123873466629691
169	-0.175011285449706	-0.101539592802896	0.00185790475966128	1.52258388991962	-0.0601811353403917	0.108279233310357	0.251362219413535	0.443920960885275	-0.118503292685698	-0.0330905403787579	0.578847128937542	-0.0871939169907559	-0.178009491179218	-0.162790232499116	-0.183488001902939	-0.197121810852332	0.0825209117611678	0.402803704788529	-0.0345280002920945	0.12911837500039	0.196795856630365	0.0852555110479467	-0.0791392708107758	0.028719640824447	-0.134741573126634	-0.20931301111442	0.0113163060079111	-0.0624596460457798	-0.213759161158835	-0.0202183469172729	0.115909840521691	-0.122539195278559	0.0682850721445865	-0.189943362608546	-0.049114579953886	-0.182836174834908	-0.222184151332274	-0.227810242319664	-0.161606725363977	0.00653418872288174	-0.0797210555132171	-0.178879178767329	-0.129036256442629	-0.203795942344639	-0.0420191258262223	-0.223516140517124	-0.197763060012362	-0.219128114335109	0.0221781976279266
170	-0.0475238637898496	0.111448540291373	0.180866863819211	0.146464987618913	0.179891969775769	0.115115006739212	0.0591213091979469	0.168336641725085	-0.0180037861350851	0.183804761248129	0.162502293719699	0.0749606209822139	-0.0766710895582119	-0.160333960610141	-0.0930795389085426	0.00717245030598879	0.255339151318528	0.0213162072425178	0.182197901228093	0.00761292985035926	-0.0462285034484755	0.264081114508799	0.107230453574207	-0.0494953682343285	0.0302552927365625	-0.0970276889437079	0.0585098076901663	0.219057932290004	-0.0480710003803425	0.074059935237356	0.203543288327239	-0.0484325343032327	0.203575409556534	-0.0428052801179659	0.168724545317622	-0.082193442102249	-0.0459976811117904	-0.0764355416861196	-0.0618825146661491	0.00112814572033248	0.109517189230036	-0.141644949465695	-0.0508473004388965	-0.092103234132798	0.0627383131806381	-0.153599943854121	-0.0955295359919623	-0.148446431738851	-0.0148447820397396
171	-0.229722929951471	-0.0998512036699934	-0.174277412991636	0.136331033260918	0.221320937341504	0.431296037816563	0.708972818257365	0.417495715802153	-0.0625415789608777	0.196457839714447	0.0293042450131463	-0.0759346381667166	-0.109932721708201	-0.0985121158986333	-0.0996781783665413	0.0503294346583473	-0.169681629339225	-0.106976454083035	-0.181102634689589	-0.0503988495500826	0.138485465947213	-0.169756368792975	-0.202974224094193	-0.00654891246559002	-0.00225292885803054	-0.124558207999556	0.071214106684406	0.18336354116023	-0.107596002530275	0.485462231008149	-0.363957835922988	-0.385750328142963	0.37218188069433	-0.0951829715318143	-0.176249862282719	-0.106556566407611	-0.107585994722374	-0.11678715979596	0.26325614107756	-0.0504958379206544	-0.209137064316104	-0.0442160075008606	-0.410942770533027	-0.122369418052537	-0.203447385428197	-0.204337172714832	-0.108319166561713	-0.19896901913843	-0.249543196436323
172	0.160070490457459	-0.187739171865983	-0.210515692569497	-0.146248329439048	-0.130477131086012	0.0484191948496241	-0.280458098792308	-0.364917974178978	0.822766613231751	0.370775636911447	-0.300634999211422	-0.0947047405715069	0.161275063954909	1.18291609731876	0.217764952341325	0.228709622613013	-0.460775773778904	-0.0667112928733132	-0.321042898380057	-0.29910667387896	-0.206949560350335	-0.472628071310621	-0.455393159226641	-0.121567687038111	0.0801585745302437	0.19466843234531	-0.027829026207732	0.346334092829858	0.534671011776233	-0.431980025497768	-0.418263149712938	-6.71863723720302e-05	-0.296946375715245	0.478341690250722	-0.29008504952039	0.169555308728793	0.549855698671306	0.509608606757914	0.0571034237559554	0.22882163011547	-0.464852801568084	0.583105759964247	-0.00572435313183608	0.186360706086273	-0.111555515794195	0.419458914929583	0.233412789119694	0.410667033902789	-0.0611329040331961
173	0.0465924815888079	-0.135785648680917	-0.156341182008804	-0.153184544276867	-0.0757574725710023	0.0787083498927749	0.152286773243911	-0.0163609691711464	0.477728370978309	0.330925585872176	-0.270851274150472	-0.0225072737605658	0.179561989455694	0.654844319038491	-0.00507112177285938	0.184125781425523	-0.313830026173425	-0.0807724554655092	-0.283765265992736	-0.142502863756694	-0.0386849423102922	-0.320548711358609	-0.24251692638871	-0.104537282692274	0.032621100225441	0.219242083508618	0.0326867442869733	0.370221521105458	0.433697036120235	-0.0649799296843563	-0.297442763112603	-0.0979730064072692	-0.221412582275286	0.388121702069999	-0.257765925320883	0.190824544719391	0.448459358766784	0.407934751350289	-0.0314191508734311	0.0609591167598876	-0.247353083629123	0.415220302096593	-0.107327288140093	0.211210041628483	-0.0136579624833488	0.390678088581802	-0.00609121193018934	0.383094836023737	-0.171803030615528
174	0.144739665541699	0.000954535583236935	0.0275753398389356	-0.0500646608327104	-0.109185265017755	-0.0032105289330709	0.102240292213976	0.209197157999117	-0.000607592033590817	0.277755827568364	0.0912694926766356	0.127237676961869	0.21866120901551	0.0811882284046702	-0.326058515611964	0.158743553619897	-0.07066454042944	0.0578592732092735	-0.0384165792937273	0.195602027422387	0.0843452511414697	-0.0715453919483327	-0.0331703581302406	-0.162351957316858	0.0237814159488274	0.279981777084985	0.0333702148794293	0.261783676484573	0.270996085930661	0.0492028345721551	0.095907101454958	-0.256098851225369	0.309997845023809	0.234778196061588	-0.0666893711352047	0.231115851505115	0.276179925531445	0.322982129573167	0.0681069828515536	0.33715339682031	-0.0321368959685879	0.188224289955442	-0.270615530283007	0.262757532593974	0.0676980829503551	0.259997875602734	-0.348785483361744	0.252105260064814	-0.201940895740089
175	0.144618394021812	-0.209304346217391	-0.219830570189915	-0.14554504015206	-0.178627924301427	0.0571081753453763	-0.276282800023164	-0.325546245944077	0.76515848685388	0.357204443110599	-0.294828284080713	-0.122019707667826	0.133844110392966	1.19997656582511	0.288659440311636	0.14942863898802	-0.511960628206015	-0.0582643034636139	-0.2862832973453	-0.303435658762043	-0.214878225508628	-0.523185470832196	-0.414104881686251	-0.13870388215376	0.151286446396098	0.159895504509357	-0.0438665402030567	0.36589669850377	0.473625994475703	-0.462619302906618	-0.425004862740727	-0.0119300515176312	-0.26405855854476	0.424486012624334	-0.258612974204348	0.139633520071985	0.486696018771213	0.441219451726624	-0.00186127335448567	0.201496363012987	-0.422426984772949	0.526636642446338	-0.0189638175913564	0.153742763788743	-0.078568007135676	0.348753549036026	0.310197785079632	0.341601502079602	-0.0874322834671449
176	0.146608097675167	0.187381521318734	0.586800181535548	0.0509349741945847	0.0827002150048042	-0.0456714250772992	-0.0134987299484182	-0.0847492790799073	-0.202495637048283	0.159299133332427	0.133770731693428	0.106719148492199	-0.0728342095947405	-0.213668725340874	-0.303649445521085	-0.0597815414638318	0.555703719840164	-0.107250932985264	0.544991412025637	0.372082035057516	0.0359568591432662	0.565448932688859	0.188128050019392	0.110531281157012	-0.304081617337126	-0.085267776116359	0.195057701522702	-0.150494050831431	-0.106514901527146	0.0817515435510773	0.397470253277059	0.220246221963802	0.0538233272732239	-0.096590051040112	0.494468125069324	-0.0768708353612049	-0.0951440963898404	-0.138510489520105	-0.144556961963398	0.132636815093621	0.19011673596949	-0.120087701420728	0.237707187279638	-0.0835451721494327	0.211799744594646	-0.136102249974664	-0.320943851412119	-0.133421487369451	0.288265396804379
177	-0.221876154104575	-0.391874589856396	-0.365628715034541	-0.195505647519269	-0.098852782228762	0.0322581587647774	-0.259832625527856	-0.210705505537435	0.164742103210475	-0.107303976374193	-0.378453211702371	-0.296520132670851	-0.213250017948492	0.27197554712284	1.17688026456878	-0.277574395353486	-0.473358465912968	-0.14636275089022	-0.31271916869599	-0.375757695249026	-0.130627398713577	-0.479364844672207	-0.549744033673561	0.0541699909302679	0.847361063238924	-0.265750938376198	-0.242397704277317	0.0022251204445201	-0.239318744201376	-0.193161027289858	-0.588999647525219	0.0262519764378207	-0.217426414731752	-0.203702623886801	-0.259911771283638	-0.219908420381622	-0.242209115921605	-0.267122882387714	0.0253135934734369	-0.170267443419371	-0.562517661376627	-0.106183208384417	0.0230131852797825	-0.251982038883452	-0.227122666905103	-0.282280146352267	1.26631655271821	-0.275076848938816	-0.22669379905567
178	0.00104811447127716	0.398048336367766	0.445484392889935	0.0901570729468329	-0.0784786552524268	-0.083285994302277	0.328215462829148	0.13361245404793	-0.165328145967863	-0.189989233901166	0.302136620731503	-0.047556199631233	-0.116828841432063	-0.187651603114447	-0.319398626192564	-0.126514061252206	0.260469850925692	0.0428475343516849	0.382703605168567	0.161143743430301	0.0234018905133373	0.264840683354881	0.714544703104154	0.0206097219970905	-0.412071047533316	-0.134730475467146	0.150641819069828	-0.209366724525108	-0.213211910059769	0.255856904360908	0.503570350372191	0.141547651662279	-0.00652942801774324	-0.189816892409488	0.354710148766473	-0.116021546688015	-0.213402210229018	-0.230327430466533	-0.249330148974283	-0.0852163401348194	0.73429376197363	-0.189191812241338	0.150950607671318	-0.131318377468311	0.177307185652579	-0.180837237210393	-0.342378199112884	-0.178537523425224	0.281383730151724
179	-0.115666340935243	0.304394487903049	0.23329307649393	0.52314074236911	-0.0423922855702747	0.0194390645583971	0.0207135120773828	0.239998035045828	-0.263257221715505	-0.229556911074443	1.79396729940245	0.121799503114527	-0.237717002309539	-0.300483362979068	-0.41005886625842	-0.219086930523548	0.413513379993324	0.101518517152045	0.19934314884547	0.244124388984635	0.00925807625988132	0.425363928293105	0.714228967553905	0.0303866026658916	-0.35030835376099	-0.286527525140406	-0.141890512108559	-0.321639172161277	-0.272635337038151	0.00563070571584421	0.474034531055573	0.119444192973194	0.106605290761032	-0.248432335434079	0.151852539533683	-0.254452908901899	-0.275502462557926	-0.288641383796185	-0.15846951276579	-0.107788082195688	0.729873254664554	-0.228878211228781	0.12989755801924	-0.278117161879358	0.0900473505519766	-0.290925234925406	-0.437805334376938	-0.287386685038911	0.333615688422767
180	-0.0524895873366561	0.665157151949032	0.565618398575801	-0.0707475551248517	-0.205038404413994	-0.100901183579548	-0.180219591492603	-0.0306960347240705	-0.267596540042173	-0.373136911379116	0.558873897134788	0.162797940163797	-0.241980800880463	-0.343185411537681	-0.452584268173923	-0.220122584561363	0.353236183223537	0.0793895857054839	0.588153306029601	0.272861375586789	-0.0286380132334793	0.364236702126046	1.79689084432376	-0.140779317943543	-0.425404798390062	-0.287490971656878	0.10382560380745	-0.356414341528908	-0.283023786376596	0.0316170181213772	1.02808425625714	0.657854811469758	-0.136451924914939	-0.257877667868746	0.520301912310306	-0.252919785708644	-0.280090301164081	-0.301275825096341	-0.41398731101209	-0.18410696784475	1.85359550721726	-0.258385596262322	0.707096854456309	-0.27909837237069	0.308438314965725	-0.225306817796522	-0.48472647540868	-0.221581736824369	0.799392063322883
181	-0.0337425325649168	-0.0503001049182399	0.130467285896373	-0.00618802480449557	0.293602306203633	0.422038630225296	-0.0812855110844138	0.0251131440419108	0.198191021303715	-0.0203534028825262	-0.191582030740208	-0.0290295945994536	-0.29414743189379	0.0904735742947113	0.511174298382146	-0.229610280018764	-0.35415846369027	-0.0255157044641719	-0.0782170994821867	-0.0787681977145032	-0.235831594302555	-0.352761035701381	-0.297670770318125	0.0910917459320733	0.326360244958288	-0.352007038483909	-0.0309603291477582	-0.210716936070559	-0.17991139293006	-0.0333975621888952	-0.253052090975876	-0.0974758701244372	0.114132604798226	-0.154173340412865	-0.0422141817469463	-0.293859103975499	-0.184237109351144	-0.21800971737983	0.227100020022439	-0.0479499212410045	-0.305013189905176	-0.138634686848468	-0.105985028748504	-0.339861212116036	-0.195435382770243	-0.375972564537035	0.549105775427567	-0.367632547310514	-0.102827827601036
182	0.154407948683355	0.40238141134636	0.346303688896532	0.472403017921404	-0.171536468810973	-0.0837045924093697	-0.177215311394512	-0.0466079572676063	-0.232444585936957	-0.00539042288016611	0.287425058260601	0.265094688673364	0.0019101587061569	-0.247138688971433	-0.374278303721211	-0.0280225087077411	0.275409651642702	0.234458078424215	0.359226842436978	0.519299098456575	0.463652299966639	0.284993339138914	0.319464706351604	-0.112334713362706	-0.299074592051604	0.0136857778508527	0.197415777067245	-0.0868101498493464	-0.262604760990629	-0.103151520925371	0.394184538597451	0.276807220757975	0.0331292050389831	-0.241602050181264	0.314404502786218	-0.00460271258354451	-0.257140356464918	-0.284185416382635	-0.328640600048519	0.0738994904636662	0.331796161655737	-0.279170502184433	0.303256042366356	0.0056516769262418	0.0165160614476613	-0.0639172129906476	-0.406787314256934	-0.064816528147329	0.412054450994222
183	0.240159747689456	0.378181160115758	0.587886476318805	-0.0377094028151734	-0.0372269087637811	-0.0428063419450988	-0.236556423195572	-0.0177554816717522	-0.325469783100603	-0.138033048841023	-0.109606046139044	-0.155856441438623	-0.100728307614783	-0.450105478396256	-0.476198209978436	0.0147798992395161	0.529003531645075	0.0902029627113805	0.637363104323057	0.274895602570424	-0.0058613149429946	0.5384210896258	0.380693665915145	-0.217080549508068	-0.380475088396453	-0.0999947411440604	0.19619190710224	-0.321505651450675	-0.354042015362086	-0.151318287543915	0.751746820380474	-0.223115761261607	-0.0221012933335317	-0.328523541099527	0.557626199180134	-0.104148057893886	-0.358202292345314	-0.258395954363683	-0.344390217133214	-0.187793241031108	0.389545957308657	-0.327241467997683	-0.22761084293593	-0.104919265902159	0.155420205612405	-0.190307714512029	-0.511908424822235	-0.189477036207905	-0.103548161206079
184	0.26265826112062	-0.0898802930911683	-0.135702375072206	0.0334790364779163	-0.0773986141956171	0.0487082330578363	0.0581864564136332	-0.0134816729068154	0.023771285240147	0.432469212124169	-0.328049749131458	0.176923299464396	0.380535502629696	0.2141654881316	-0.15504875177502	0.32862061833217	-0.193587140551764	0.126858260953586	-0.314394776580047	-0.0646288278245604	0.134555628339021	-0.201843089199691	-0.191390362431363	-0.115025865768565	0.173814285648149	0.467445167264571	0.253739699185587	0.81311042901407	0.462724609286935	0.00109828910596147	0.000624020002342464	-0.231472813319952	-0.0145911741320818	0.401304802778085	-0.306271850156701	0.390401656890891	0.473517048576006	0.512789409956095	-0.0190566611955634	0.345591708129563	-0.193332114936946	0.438773543241688	-0.241128170668705	0.445242193364725	-0.0697672443856382	0.551208043195801	-0.167178032818115	0.538996159163361	-0.193829316903167
185	0.241715343506561	0.377859097456783	0.589210083576584	-0.0378039747607063	-0.036531229133141	-0.0432704502660772	-0.237313174859089	-0.018069578598768	-0.324515470882964	-0.137320198651548	-0.110176596218732	-0.155833573472277	-0.102305145494642	-0.448777145092887	-0.474692404916018	0.01509901577946	0.52875618131893	0.091590792135591	0.634614455943025	0.273710443274165	-0.00649342421918087	0.537050311563853	0.380901612318945	-0.216221918960047	-0.379839102111054	-0.102083076498076	0.195784209134854	-0.319604314356788	-0.354343752135077	-0.151412634367339	0.751725882746803	-0.221753989816691	-0.0229638893813932	-0.327593409735452	0.555904597750171	-0.105577683412477	-0.357583419776525	-0.258528948751146	-0.342610207347778	-0.187302459365087	0.389170889629942	-0.327988636981866	-0.225198548320407	-0.106499028548449	0.155334556014368	-0.191757957504585	-0.510527315047067	-0.190985292906026	-0.102557147094937
186	0.407184923726596	0.134049615873367	0.108793634702887	0.0591022036668849	0.0367381173698122	0.0757771962325082	0.0538164533616378	-0.0219934811736596	-0.359492423339098	0.10075074005428	-0.355338310511246	0.0516154278240223	0.0577444360480234	-0.15192082758202	-0.288916582268221	0.0546821331387321	0.208875227385228	0.0642329447778669	0.0592142999614409	0.0654648559744851	0.0968084294902755	0.214998923020914	-0.00871509691730912	-0.147325899195655	-0.165271725064497	0.0751107407951301	0.317755499409063	0.460351411389649	-0.119095441991652	0.058228615050124	0.31270128096856	-0.193606684990311	-0.0313324970124044	-0.113216955107214	0.0482658670689018	0.0517800627467036	-0.114450748185374	-0.0188140717391261	-0.121903716232122	-0.0204388964585316	-0.00775465448907796	-0.0820206553209458	-0.201928193278787	0.0640032511199759	-0.296189621255167	0.0281692611622731	-0.312058706666768	0.0267848707307722	-0.164420637118317
187	0.198864206860308	-0.0127826958459963	0.10570528991849	0.127531765450607	-0.000126432409069621	-0.0133167725683596	0.148441175203338	0.0107479329695332	-0.0185400789609801	0.29736985702188	-0.0865032712722498	-0.0691946292423657	0.10742645750675	0.038523365631987	-0.258641976007101	0.22499906080398	0.149792767083796	0.00512691333353823	-0.0967859542357598	-0.0539861558721469	0.0567202922695117	0.152072027576131	-0.135606512402471	-0.210685621007019	-0.152326325645846	0.128700101228089	0.163322860796704	0.689523505350959	0.0889902290746709	0.0315831131581306	0.10072566644424	-0.346206381677865	0.119775111878875	0.0740058830652359	-0.0933490997372725	0.105342403081237	0.0932246888428023	0.192324847916613	0.0109045888218138	0.228143497236018	-0.14166274670613	0.0565156994770749	-0.368192589469366	0.119368811056026	-0.0956665120819008	0.13817341407942	-0.278698309204059	0.135403064661507	-0.323096628242143
188	0.112833356896064	0.269041603064929	0.274531263142606	0.0581368432418838	0.0590438986438462	0.0380891156546047	-0.0589151142752304	-0.141974458252489	-0.210144060187629	-0.109738258375048	-0.25255803366425	-0.183233028024207	-0.169458801286584	-0.280876531888463	-0.0877380805371331	-0.0702054012314969	-0.0287285321020668	-0.013238266564893	0.163746406442595	-0.247542946822134	-0.0890389741545531	-0.0288465030324119	0.012020255597578	0.105696446887837	-0.196601837689404	-0.195564797384068	0.115868241924127	0.222200779383156	-0.242776587401068	0.151258703319054	0.192275867401253	-0.124331391915787	-0.0180988214130542	-0.222350538381667	0.143829024789067	-0.171736704804043	-0.244857529711876	-0.246347962749107	-0.0829925477583053	-0.056040918605465	0.014376939064893	-0.201669856183326	-0.127999027088472	-0.191829051985868	-0.0578429081709759	-0.297877867591832	-0.0936798269666091	-0.290786076197274	-0.168580870726084
189	-0.035548299416324	0.0184613561900157	0.364074157396305	-0.17660154505074	-0.195453189171112	-0.127612707336673	-0.0507429368749527	0.0276920150566337	-0.13336528554731	0.235599384323807	-0.117128892503743	-0.0960339300124925	0.0402327452284403	-0.166934960587565	-0.21993187124926	-0.0794705787152663	0.177088822831898	-0.125977805992899	0.303422227189614	0.194674204564063	0.149866231957288	0.176898408872496	0.0908541398804493	-0.153994019571644	-0.130864001485244	0.0534514725528726	0.218291944497156	0.540732573210775	-0.0441879050682676	-0.0434198114593407	0.214270026573535	-0.188500765661391	0.0738771616035441	-0.0458077302709469	0.266865842229371	0.0389444169161525	-0.043996967856792	-0.0594119839240733	-0.18730011990872	0.0467745014341439	0.0944479840344815	-0.0678612238170586	-0.192704101850831	0.0477732186807472	0.168751492014345	-0.0710639600544798	-0.239079170176809	-0.069401053652152	-0.152460382976228
190	0.399116823876275	0.127864446280685	0.0996482419639134	0.0622641687059267	0.0339573712479652	0.0795699907560512	0.0696516694639248	-0.0219523525774698	-0.362434963844723	0.0949074992057239	-0.360974366207975	0.0451195709082914	0.0632263018809966	-0.150122664361388	-0.286507061839473	0.0533258195109912	0.212086301640391	0.0664397452987524	0.0505109102348399	0.0665085414671564	0.0991670769475558	0.218037249663809	-0.00856026510029036	-0.147555670995504	-0.167104559196835	0.0830287269606597	0.329901367628128	0.456189200886418	-0.129444367570856	0.0690530269263894	0.307651187522916	-0.193658474396005	-0.0357744234597699	-0.122551117096716	0.0410982782871052	0.0572275598903848	-0.12345163750565	-0.0288322133993176	-0.126731098192466	-0.0294978247516293	-0.00803651427848544	-0.0898130345597686	-0.201925288677846	0.070975280367664	-0.299051144693171	0.0303718980928786	-0.309648106749828	0.028411510041055	-0.164953452324183
191	-0.071912194330729	0.0608642853689431	0.330075533006221	0.0894582492879528	-0.15999246842937	-0.190753155736397	-0.15478087986832	-0.0687444793533836	-0.178936455273803	-0.105304767328737	-0.171162226317706	-0.186432056202055	-0.256665441714535	-0.307908659528138	0.0363384344124203	-0.191806066713346	0.166886570479085	0.143056794786389	0.397310447325139	0.0209822978515966	-0.186021818114979	0.1747355814231	-0.00796494249591609	-0.083503875707714	-0.033713373041228	-0.286735337321736	0.0902672110167714	-0.181434633200818	-0.260364403431387	0.0203489337772957	0.327200427256506	-0.302696933599349	-0.0619327011153801	-0.241684389050457	0.369296865114148	-0.253116842983705	-0.267381234429697	-0.309724037191569	0.116685053926668	-0.251120819696646	-0.0107108957046003	-0.248588431106198	-0.319885453380622	-0.281853890198732	-0.114812124403605	-0.364426008926529	0.0423664400526705	-0.357852908210492	-0.422771984047433
192	0.29625065270276	0.0245696365942826	-0.120601978088539	0.0128811796833489	-0.147244801720843	-0.0389932179463702	0.0403423478324801	-0.00546060701845338	0.0166570797897721	0.357934363079849	-0.234259722692462	0.275302302315322	0.358118540853208	0.176801774981984	-0.21669476704502	0.433327324969514	-0.182171778385312	0.155537112821859	-0.222404985484805	-0.0595951270885111	0.0382815250876055	-0.18941295477379	-0.141602110628571	-0.207953428263122	0.110962230430813	0.443681325591069	0.241629799615576	0.67952293649126	0.548947803624761	0.047296514951954	0.00408194307618787	-0.178428079406539	0.0164802727406494	0.476010406415939	-0.223961845223204	0.367605094728413	0.561067517218324	0.597597497817623	0.0918442815130613	0.221929505481749	-0.143506393393929	0.401660497502609	-0.185753034092911	0.421633981696979	-0.167477181181986	0.507398749258385	-0.232849860509536	0.495979961439735	-0.0995890405800951
193	-0.00194741599680622	-0.285527464672872	-0.282757269233884	-0.123305961143991	-0.0405891667553557	0.0549129712136007	0.454106141078917	0.1573308038294	0.179798068896644	0.315886634685461	-0.353409848445927	-0.0317851466745214	0.0721862892855884	0.206143745017911	0.0572962890610734	-0.0285525457846919	-0.27188792845869	-0.220232681765869	-0.411747954890555	-0.225904861430538	0.237357574198221	-0.274770566475825	-0.34552252309757	0.0026287655746615	0.198713070161737	0.0791703370958356	0.110380859509476	0.787609860287238	0.07053107554627	0.0252481077380204	-0.568232618617485	-0.186537642795518	0.00540060507737574	0.0669202800334564	-0.373694235256198	0.0717580225230563	0.0772309212496451	0.037603993706194	0.038309665126362	0.0515712139505996	-0.35474862695959	0.186906365351994	-0.201097730513435	0.0800533620628758	-0.261478515175879	0.0918003011402366	0.0620033734802142	0.0915350639819505	-0.282666044886851
194	0.151058176392041	-0.137541900405234	-0.252294853726056	-0.21923494359469	0.122548469561711	0.0914399741748931	-0.0609957875210137	-0.182229088569088	0.21426478851679	0.313240616912888	-0.407064875890693	-0.151881382126048	0.278494554713687	0.452435584843548	0.24131207020259	0.304893192177942	-0.122332287363048	-0.046482426849784	-0.112613765020461	-0.25022759215818	-0.0440164391161496	-0.133060679275378	-0.483450241933696	-0.173729610697471	0.219203759086235	0.342655365568471	-0.0871803759536674	0.248536906435783	0.371080182912383	-0.0766078779299451	-0.202679801387153	-0.033027180191302	-0.0755290681167514	0.32644303101664	-0.105967612653973	0.285598786174259	0.371376202928454	0.421062036596411	-0.0275242630112486	0.219380805369726	-0.496451801066389	0.342650258226899	-0.0349011288103038	0.324945948498304	-0.0835422990803451	0.463683495374866	0.258433521057819	0.452248636830771	-0.206828143175966
195	0.0450182998961125	0.0466414404380749	-0.0286913298294123	-0.0445407679200525	0.249014499453369	0.119032777315184	-0.0660528873078563	0.0640968882774211	0.0350797556844858	-0.069919658036388	-0.320002603793884	-0.126330196680899	-0.100878353274737	-0.0770467649578646	0.0699978923481713	-0.161872571095738	0.0328657800592393	0.0827062101987408	0.0916634455474271	-0.116306812043682	0.0186497100914268	0.0333666441087113	-0.348047100164445	0.0872142882391052	0.154265049682496	-0.118123119124107	-0.046557739722453	0.121369505050298	-0.295145058487927	-0.216816789500323	-0.0842336715555197	-0.238437196130025	-0.256216871665018	-0.265914072451124	0.0640619376167464	-0.10793857760081	-0.297325007597471	-0.233457114900195	-0.021844242895619	-0.244844143373334	-0.358055940754931	-0.111135256389147	-0.251099756753545	-0.115704681659309	-0.169461142043457	-0.153659213812257	0.0727617915504744	-0.15279260934834	-0.342853236691116
196	0.118863475509397	-0.0403938673488217	-0.152154526967469	-0.155056058778037	0.158832551302835	0.0722620507041555	-0.068883810716345	0.0889775611924495	-0.109219003833029	-0.0373812359914496	-0.312427294398679	-0.146380845744299	-0.102747739510333	-0.155163408680449	0.062110208288798	-0.18462875213316	-0.0395119558955212	-0.119416114921474	-0.0156241780107859	-0.0070689677449247	0.115088956868169	-0.0428288240022499	-0.270313880545342	-0.0164550488920231	0.23016123687854	-0.129684334494774	0.0548274732610122	0.347551063246983	-0.289525265180121	-0.207069841442419	-0.210871070036169	-0.10699043866707	-0.0361812506262129	-0.254599366559378	-0.0299214842759859	-0.11153506212861	-0.289354002995594	-0.22558304098025	0.0657446615321121	-0.0466093068983712	-0.275576454569688	-0.159618900143284	-0.110263334227083	-0.123976307285798	-0.25944515454467	-0.153239116588845	0.0630760170796156	-0.14951931355915	-0.179010874556502
197	-0.0328046949788549	-0.0917225510654256	0.0644716545789052	-0.252083615795666	-0.128394182233193	-0.0896482582390099	-0.108299896151322	-0.0118024975081889	-0.0851548218430358	0.0515684281638512	-0.290885932083637	-0.135032698969349	-0.0792439265997823	-0.0409384799043502	0.0112298585913025	-0.305796660947991	0.0851009516787759	-0.163327218415151	0.185427955132742	-0.171445563776037	0.0178001525586067	0.0822344065473684	-0.0625866332520233	-0.107050498591147	0.0378725790594665	-0.0928808117089697	0.0886825662044443	0.588555175867414	-0.118299420357664	-0.0938073128793713	0.0708940454677439	-0.217248136574269	-0.0312658848006274	-0.110508926380182	0.164427957540833	-0.0820762969412396	-0.120947286010158	-0.16743532820402	-0.156261421454638	-0.045262720265937	-0.0659931432083403	-0.0708692553517968	-0.226134648455328	-0.0908497606086217	0.0733129598089534	-0.135224608634296	0.0124409511458536	-0.131554461456998	-0.238768063196113
198	0.109355381216181	0.161492101531101	-0.169653526792141	-0.127049353385157	-0.0367437434797034	-0.0862387134430097	0.141289407129343	0.00986676568079803	-0.154991781892069	0.131637477572953	-0.241875084426432	-0.0431450636862411	-0.000500880523526567	-0.0392213377361868	0.0011942282221416	0.0113992391897253	-0.152718370026861	-0.092455802226355	0.00916369938967657	-0.0942808853074569	0.0358730177464352	-0.157483707230441	-0.0762511701409713	0.00715474084102108	0.0184652104868732	0.000880178391915123	0.0624806341300286	0.673459772194979	0.140761760985722	0.15367342371526	-0.194228433942717	-0.0992270005621446	0.0623975475123652	0.12832760329876	0.00777028865040924	0.00235922398242966	0.148427180901608	0.0824792414295927	-0.0858189205573174	0.291001778630597	-0.0757433235893403	0.121466418751641	-0.104378012094504	0.00165279509741104	-0.202958301567289	0.0706645833541022	0.00127191966197372	0.0717367541987424	-0.201317480552705
199	0.277236791985085	-0.228674861139215	-0.263429376144938	-0.160114828725449	0.0519019022742531	-0.0955225012264672	-0.0758507719568719	-0.218020003831665	0.144078652177486	0.18538362913772	-0.24450629812481	0.0539620139738785	0.422091036175261	0.257067838361922	0.0334089286681173	0.242948381987641	-0.246127300412091	0.0643360517956086	-0.203866287480124	-0.162708810023434	0.0205728153638275	-0.258571871576519	-0.331274412209604	-0.101272781535489	0.139288993489853	0.512971769796384	0.00859217599294699	0.141210550106589	0.655166360612293	-0.159622741698861	-0.201510393211663	-0.095749546598414	-0.0581593561178588	0.583639325340479	-0.187111138192813	0.441557266758291	0.662826464840419	0.690808653084143	0.185913564975796	0.422240857760528	-0.342020737069784	0.623648740894296	-0.101671946366898	0.499316383200689	-0.128770711897545	0.662574927901066	0.0346156345158707	0.651458634411341	-0.281573011488485
200	-0.0799955387914854	0.115930967542774	0.344512919092072	-0.110880955625361	0.0435142794693413	-0.0579438713729965	0.49437905069176	0.217391059754301	-0.17338506661533	-0.0495580053631155	0.0589392958777171	-0.129734623074372	-0.118298421860583	-0.275553370969946	-0.227752652851314	-0.139750677131276	0.177680526056739	-0.016430936663427	1.29188853878593	0.214895957939625	-0.0602427729476287	0.181326010642943	0.257331933752704	-0.0351913581949933	-0.274142633918899	-0.134052127742161	-0.136232351319701	-0.249242806293802	-0.270938416445704	0.627705410048142	0.416868260948621	-0.0767759233824455	-0.0510793708111729	-0.247417486628423	1.1607892545364	-0.12243219402171	-0.268565729787577	-0.294672039306117	-0.244291779298605	-0.1740454696894	0.262036206388447	-0.209983792795401	-0.0776949962668761	-0.135478545313874	0.123169948685773	-0.222953622478063	-0.241292984997952	-0.221523995195486	-0.11063887196753
201	-0.0751195096509612	-0.195053399206698	-0.128831256344601	0.354789053078647	-0.0186133459560433	0.10834705662808	1.82078717710811	0.800527234554729	-0.136296376797418	0.161564864765066	0.0176519262635761	-0.050524578338282	-0.0409272493102157	-0.263095960814409	-0.239148391868973	0.0146379363424524	-0.0695754580732501	0.0951687870705212	-0.186980743584409	0.0580584924406172	0.273965671173367	-0.069558652828168	-0.198036834659459	-0.0262210896821492	-0.0670638545327913	-0.0388318616243148	0.188025572441194	0.278683889722815	-0.140600961579917	1.04357926244095	-0.253571632201806	-0.353668051771368	0.237560285329938	-0.125865862737729	-0.188546664048007	-0.0404479207453123	-0.137014353155914	-0.165995474374051	-0.147240225818777	-0.165555838196726	-0.202326582167291	-0.129057194714954	-0.373494339393708	-0.0408686026733337	-0.317499946050873	-0.115266571188969	-0.257019373219048	-0.11449994041804	-0.257239608526508
202	-0.0467194251666212	-0.0759920510818648	-0.0970741530459438	0.255405618538044	-0.0479381996929583	0.0827110801041155	1.26173018157818	0.58824607708343	-0.139233408790331	0.0599614159600296	0.102659321556541	0.0200145078875048	-0.0454267710645295	-0.207022164369064	-0.206817357072403	-0.0230482223206743	-0.0207933456135606	0.0732111552322218	-0.105774911625631	0.115735800694908	0.185430831587042	-0.0184276660712511	0.0420372183295957	-0.0495994729453468	-0.095343420078139	-0.0463474787491404	0.132501942986696	0.150296581253075	-0.116787746878324	0.750296021700255	-0.0652544952842915	-0.178471193997433	0.152418614824376	-0.103907672724784	-0.111215521136861	-0.043704353172921	-0.113671853318717	-0.1399243933398	-0.149845031368318	-0.136206853050462	0.0432445607735853	-0.101151439149922	-0.187201717266332	-0.04760966934538	-0.213206343994288	-0.0954517149271842	-0.223469695724568	-0.0942473389753838	-0.0955611701296725
203	0.13877884035962	-0.0859991439667557	-0.26047751882499	0.00462331162092846	0.3059370682442	0.328943957014571	0.10207206892283	-0.0669086535964481	-0.057199800407506	0.405854587447323	-0.214748927067329	0.697757915300259	0.282453276158673	0.0359434546863091	-0.110004259650808	0.326760745423591	-0.133522101699462	-0.0526467929402425	-0.0913830659960488	-0.0378502937336177	-0.00511612897829293	-0.138154075241232	-0.256539397712082	0.00900896177280585	0.0293916872366839	0.33891664403621	0.119523502555671	0.445880139922528	0.370289111361801	0.0301238699897105	-0.163816236859599	-0.294063184979638	0.275962185332636	0.325598408246331	-0.0850696574135858	0.288142459167075	0.374621875332593	0.331913503818008	0.0124492481989897	0.41603908615524	-0.264544358097378	0.370930043018114	-0.314900533931613	0.325993632252163	-0.114182855786452	0.346190287563894	-0.115008648450773	0.340868897154428	-0.288011999715697
204	-0.0721642863189245	-0.0557058365552297	0.0329831171852897	0.456327446458337	-0.0342730665333766	0.0305061246084739	0.778970073416855	0.479825103232577	-0.109986730197419	0.111736768640223	-0.00167470027843846	-0.0672063800940645	-0.00131719185916302	-0.249082226987404	-0.130279820730863	0.0174439265453535	0.00609985359513144	0.10787106762472	-0.0700882584999484	0.0366011084872762	0.155082475734178	0.00423589188582042	-0.159394584307147	-0.00834469001023153	-0.0162791719130429	0.00217434517813238	0.101701206941746	0.117012106896663	-0.0549654072371545	0.518514840185354	-0.163779750879496	-0.22694431054413	0.110360508469559	-0.0468642683825561	-0.0754716551719461	0.00184084714020697	-0.0537348266311196	-0.0636294711016088	-0.042588295647163	0.0719277799739817	-0.164898456944526	-0.0522890778356162	-0.237563605166877	0.000941370159993759	-0.110572366032498	-0.0907391335291318	-0.142809281096622	-0.0897935434548359	-0.0588622776335021
205	0.148547681530251	-0.048819559388415	-0.239262490373157	0.0849940634070217	0.03721599716837	0.0968432175851617	0.132330992060064	0.060061901074067	0.0604731091949153	0.0883215245956005	-0.0641018197921942	0.00697903838224651	0.0683023133468534	-0.0582523045025908	0.122081574893275	0.133394279838943	-0.197220278653813	0.128151889537594	-0.106875105147282	-0.113457219971809	0.557478939055716	-0.201753645031987	-0.356755716627442	0.13180484541399	0.10324012949962	0.0831365331609456	0.0888139048641671	0.111873474961498	-0.0569492686621618	0.0874885133241435	-0.414734902044409	-0.259323935353407	0.0207196178825217	-0.0465692545422493	-0.0952199789971529	0.0734566795426865	-0.0552937055940295	-0.0657222587951383	0.142236828174857	-0.0346861853891636	-0.369389371892951	-0.111692931285623	-0.279159017299437	0.0793707813793095	-0.356654696729613	-0.0376100003572503	0.128040487496516	-0.0367008790337854	-0.288336936594132
206	-0.200097381773923	-0.348604224357017	-0.325116264724572	-0.173129950146464	-0.091531990115254	0.0224960051664125	-0.238943908696736	-0.187174008146604	0.145331794082047	-0.0981747988387331	-0.329563260759831	-0.258215348254193	-0.187949713470754	0.241486783833071	1.03598356685167	-0.248239545176547	-0.420747348009729	-0.131657728903876	-0.274716238283989	-0.332166378580563	-0.120709458603225	-0.426632135593689	-0.485000928987601	0.0511461788415698	0.744179282420442	-0.236724939332183	-0.217362863592798	8.66332954365443e-05	-0.211640813831664	-0.177086759217356	-0.524633562565188	0.024863284294092	-0.198302043650253	-0.180453656686562	-0.228254806139065	-0.196237443430781	-0.214213485327087	-0.236280729583476	0.0271376509985208	-0.152977156339585	-0.497659678584546	-0.0929406165329293	0.0216518753097062	-0.224036263702236	-0.200634629563723	-0.251225123660075	1.11879417658794	-0.2444920198011	-0.198496446681913
207	0.0565559729770153	0.23356381649478	0.230294474158186	0.418288309899771	-0.0551111969582577	-0.0593709004219664	0.0203950848568308	0.0895206059564827	-0.199502191075973	-0.189894883599098	0.302617071035548	0.0210011374358945	-0.0788490321456137	-0.257824459384153	-0.156906654796812	0.0475781473754316	0.286000303391993	0.0835373728752818	0.382756498351043	0.162514769001112	0.148009069692611	0.289193658885929	0.161202073944674	-0.119988017560784	-0.191483193127995	-0.0980432130884418	0.0301744595090699	-0.299405064431477	-0.115659272727573	0.0636440481433742	0.310509331375551	-0.0820498171211346	0.158726871806695	-0.100712154421896	0.360861155979286	-0.084746402377536	-0.121239099202367	-0.123732116481259	0.237906986204377	0.0467709927097093	0.161665661719797	-0.0999838787274391	-0.0859163086699642	-0.0926508792847387	-0.124751890746129	-0.105486169020191	-0.171088772559654	-0.1032523118187	-0.00534799627376923
208	-0.0971359251638658	0.112033712272388	0.206917606145083	1.30394524286574	-0.106681148980029	0.0937650433848047	0.377448956024588	0.296186915512346	-0.0796020957428499	0.152042319040541	0.213529702623503	-0.132975030989407	-0.085110831497438	-0.0935032466852511	-0.157350750839485	0.064470922675964	0.163877498353862	0.465869778810751	0.0809503722198762	0.137839132935048	0.327039602360318	0.167330371097028	-0.0775239076607678	-0.0893202259438367	-0.115973439127044	-0.0961793266241747	0.24326288029237	0.010141066747419	-0.152558179511034	0.208442520316517	0.161000387271434	-0.197131995120791	0.0753463632551757	-0.133485083899571	0.0590711015144373	-0.0847167924838996	-0.151807813498333	-0.160806477561691	-0.216236842397827	0.121034111047148	-0.0808034825631049	-0.17508948940808	-0.204676451467073	-0.0920438245187125	-0.0553494289252186	-0.168296815433452	-0.169930982561196	-0.165228301081589	-0.0848637280253383
209	0.30257782891104	-0.156380595906264	-0.182649244570609	-0.0813322990451834	-0.141614222535098	-0.116011264879238	-0.268679161150205	-0.181406100870782	0.338323299624654	0.344454904342293	-0.261936833011222	0.119627023778283	0.267919048101676	0.550884162035546	0.0652422391080486	0.265129812161068	-0.318955851770177	0.0758808434910695	-0.227065261208151	-0.0269350368280663	0.00942539797916773	-0.328763632314953	-0.273345249634069	-0.123725632965424	0.020304197052446	0.32775284665219	0.137154769782676	0.236251922351603	0.693895483897157	-0.284967330021662	-0.331781959472544	-0.130851720046355	-0.118351763643865	0.619537252534775	-0.187048731844196	0.290128358175822	0.69768724006248	0.65718170205608	0.22830058181297	0.365073960826422	-0.277321546265348	0.650240529534253	-0.141533401245082	0.31853570914719	-0.0893570873105401	0.568691605853642	0.0654007673269566	0.560056777135268	-0.149081786883278
210	-0.0571187719968278	0.0531319682458404	-0.0288956622213966	0.796523559210792	-0.075737265812736	0.165871079902663	0.151163355293406	0.299987183515032	-0.173164303333005	-0.0910595001750695	0.182777367779765	0.169928135533624	-0.107498624062696	-0.127993124476946	-0.0670704274039025	-0.130584934189949	0.181557500089031	0.333289703551306	-0.0828830097994532	0.222746390933366	0.143013851580726	0.188479162705969	-0.0200134212556124	-0.059694991763029	0.0635894605948445	-0.132853358644596	0.161105363183226	-0.000528789009139184	-0.215969261387105	0.0503291583303627	0.214014254275784	-0.119715151566825	0.24979023556121	-0.191420776590485	-0.0873110900492336	-0.113037971621304	-0.219898128767074	-0.22317858439147	-0.194865900427266	0.103108459284063	-0.0206752361895892	-0.0934184327859677	-0.12479653142113	-0.126414232214824	-0.0207501731215536	-0.141047015352429	-0.0724079969525288	-0.137281560085243	0.033320325637681
211	0.0509821616978448	0.255407660248019	0.0858729277044516	0.754341483871492	-0.186082973068264	0.0044868035919695	0.0975960359385092	0.143540035132005	-0.299367007794945	-0.129940992000461	0.454867455710463	0.281195404685432	-0.143814053290359	-0.33669083912075	-0.321194311411503	-0.116850182580379	0.599859619918909	0.12033266004983	0.294066221676553	0.193910630070657	0.242139586999066	0.612811402645039	0.364357464752556	-0.0470132512831574	-0.282832306768566	-0.169169715902605	0.370227248519054	-0.209751532611928	-0.271350396733531	0.100854022208336	0.580058485382618	0.0274555972719162	0.336897485114666	-0.242344185957552	0.251201864389136	-0.148244447071721	-0.271464047980344	-0.269299824452136	-0.0730790233961469	-0.0344138211371642	0.375088308587374	-0.247298171472077	0.0306222785873982	-0.164339488405643	0.150943968767815	-0.268181321794909	-0.344346412021697	-0.263403535220583	0.269643304297129
212	0.188032034711405	0.723449620249285	0.49347868986735	0.242254828043166	-0.0785680797838404	-0.0289981192423741	0.0504078865180132	0.0107455600518797	-0.249339364097045	-0.0632448762992535	0.179092881937335	0.228092199203682	-0.108196665665834	-0.405002938236312	-0.351291619498309	-0.0168427178534862	0.565324821159199	0.176548416810901	0.393819124963404	0.240762175284993	-0.0714725734598545	0.575041840869121	0.440052601398519	-0.115235261306235	-0.302863979252249	-0.12223412752184	0.311541499634289	-0.132296043586339	-0.257541025301146	0.268962943125398	0.588262019688627	0.0539783952049685	0.118133725134714	-0.230298630982021	0.372542021064611	-0.108895665993769	-0.257717936367409	-0.303786915095026	0.046678995737417	0.01519563816338	0.447917036905631	-0.262712860049058	0.0586992955141034	-0.119003866495126	-0.164831934769218	-0.253430657462638	-0.375685585567214	-0.249114547933198	0.218237075444374
213	-0.0410602924068932	0.367084109933633	0.464785799930627	0.00721845402442632	-0.0203762471267241	-0.0852124539301617	0.0230980278622763	0.0542702779311682	-0.213773848202697	-0.101819107443279	0.163582330417778	0.0708028365751219	-0.100447836618515	-0.257542577894178	-0.296111401652217	0.0767078526603139	0.575240864888988	-0.0493922863122514	0.669362252611191	0.356808642309582	0.00427570641290924	0.586621025350082	0.46634766114172	-0.115697958871945	-0.338688429956062	-0.110901339007252	0.187021752634345	-0.212276975677721	-0.059959757691039	0.324992120392832	0.389065939517936	0.0949521700790236	0.046907754207151	-0.0588321534731926	0.592344096141539	-0.102757204870966	-0.0566288721754108	-0.0653448813554238	-0.180285397960664	0.149302863147808	0.475805193300366	-0.112276706961678	0.107464854591548	-0.115231803506545	0.171924298211133	-0.0716096197747961	-0.31412792124536	-0.0713187898436887	0.16091626693815
214	-0.101208697201323	0.231577485696954	0.365486470777145	0.112658393684455	0.0738245323667037	0.0595943875503337	-0.0759153248145641	0.0595584011373933	-0.0911759639837674	-0.0321041594152659	0.124097151279884	-0.00431943588673531	-0.04585808197101	-0.192146921958591	-0.245622489449176	0.0115090605638822	0.446998922221817	0.0510388912622976	0.491721872632708	0.356181101662509	0.0251020062446588	0.454031324881518	0.406650821025804	-0.0406810138645313	-0.265297634187289	-0.0468249222513341	0.101151922114026	-0.0738677711948235	-0.0559135194328179	0.225764285673151	0.281058315336636	0.0639608749532193	0.0762777016692771	-0.0542399739116034	0.43015814014984	-0.0457882144418515	-0.0583735337194166	-0.0685300350867392	-0.302426204672804	0.479542242722255	0.41670465281804	-0.0269668801989481	0.0733563984603917	-0.0525701182642639	0.334848825173758	0.0487363654574533	-0.258854180608644	0.046442430225993	0.120557877353901
215	-0.0110389468810056	-0.182318770513125	-0.281067540206385	-0.271717794442044	-0.15167405926191	-0.139707495233899	-0.0042284208821805	-0.0937480631500216	0.16225947460082	0.108657342862254	-0.177084967955077	-0.0144808499072452	0.187262465505683	0.216243224539043	0.10599904443821	-0.0485451840559248	-0.388899702909907	-0.0786213044013092	-0.274215647366044	-0.222757004113956	-0.0990883007382011	-0.39650763428936	-0.216334934662371	0.192664589119647	0.087063781667435	0.223646503215079	0.0150676178947617	0.160008907134367	0.241272316608044	-0.196309872298993	-0.335555919919482	-0.113068440560313	-0.151649168315469	0.217507595034359	-0.241898555193391	0.202529611082016	0.240282244289626	0.201568103892395	0.0356837810388027	-0.0285930251390028	-0.222623377366268	0.302640084662762	-0.12190248807955	0.219634939522397	0.182300489228002	0.252382889993611	0.11209878556096	0.247674276193277	-0.163082900713741
216	-0.0583647264643967	0.675347322169658	0.574113159061191	-0.0777212457642925	-0.21328278783911	-0.104134645753347	-0.18462958167607	-0.0344082219239406	-0.267545952554332	-0.381021025480096	0.56576765309476	0.162254256251943	-0.250193679661338	-0.348596768289999	-0.455268599374562	-0.231194566205484	0.360075578688382	0.0799041052077662	0.590334591421549	0.280435451831263	-0.0289717305641817	0.372289500035014	1.82634853301537	-0.140741157986288	-0.429605220662245	-0.294924638927774	0.107629254268885	-0.360539143242398	-0.290884661713292	0.0365934332701515	1.03701797446091	0.676591604967378	-0.142766026770182	-0.263550967460644	0.519732592385959	-0.257510781383333	-0.287239243560556	-0.309709293806864	-0.420167868149364	-0.190084735616945	1.88049052424947	-0.265403279777536	0.724420827035466	-0.287230393205618	0.31804341566173	-0.235096651359242	-0.487489947562849	-0.232224162917954	0.81692072778329
217	0.0596210989546559	0.612108385570854	0.416824189839587	0.0207419595327315	-0.256695636669302	-0.0985364235529875	-0.0839499906617249	-0.00342959761832773	-0.313115207336031	-0.26167253262817	0.726524566436716	0.282589725385457	-0.178104409609862	-0.245324216376515	-0.499348865057442	-0.173527434842594	0.343311351173073	0.130900553112933	0.468076196842642	0.326167643982776	-0.0208796375334353	0.354937828994981	1.64327446296673	-0.136982127455863	-0.471543804581251	-0.207701164150526	0.180091406246211	-0.250170086319565	-0.229681355032329	0.045432969505452	0.897792918636047	0.600488694515692	-0.0744070807149411	-0.209137905962041	0.407771195961162	-0.182738342633077	-0.222845385400943	-0.247097811181648	-0.39945796898624	-0.19392209690748	1.69094286028731	-0.19060434694645	0.641308737913698	-0.205904683066443	0.179727779126269	-0.163654639504133	-0.534641910838194	-0.164074611381435	0.701073099862095
218	-0.153180519853766	-0.129691961713413	0.242360170861488	0.110932430748915	0.0860262159885948	-0.000742766607712312	0.599443332623358	0.299141558896763	-0.289565805665704	-0.00252095692061921	0.223402782961541	-0.0633902257861616	-0.185642507414884	-0.37438434369228	-0.209105094271824	-0.0579047698748365	0.0987477782915012	0.0950366809644212	0.464051105543569	0.0256525350761862	-0.0300694528336244	0.10246851313766	0.185802439919695	0.0161842174240679	-0.165858697335673	-0.223069420459193	0.0383622659938187	0.0219444809541754	-0.268533709095624	0.917010388528575	0.0795372961500284	-0.197221122517959	0.21623658612494	-0.242401916783624	0.413274191489049	-0.198002514095342	-0.264410810554183	-0.279503674740366	-0.224030555789427	-0.204062507170625	0.189944965124027	-0.296489558983854	-0.207706405477034	-0.219214176472296	0.0118035787937913	-0.313920426558267	-0.220255723463705	-0.308889175502938	-0.167400868990269
219	-0.0517630753456009	0.745453584255695	0.63773172272894	-0.0789252473087689	-0.230376030977555	-0.116600570855744	-0.199164049613726	-0.0337150114057082	-0.30187523639105	-0.419011684405134	0.632706107497319	0.188749957812489	-0.270178541551031	-0.390028350986729	-0.513210822434626	-0.249440081836793	0.404467544252934	0.0924258416141391	0.660097950695058	0.323639379111751	-0.0271930207676528	0.417182439050618	2.0273049814617	-0.157484313687595	-0.479146880609889	-0.316926588278998	0.118524964846939	-0.398723210631519	-0.313958790648991	0.0378333810352314	1.16131904935903	0.740996711126449	-0.155334039969229	-0.286548538395636	0.578189967385296	-0.28004748450758	-0.310485843758748	-0.334551970321466	-0.465437683774792	-0.203647143558609	2.08241863580428	-0.286170738481234	0.796014375396844	-0.309687930199014	0.352433374095928	-0.246972668584322	-0.546785328132791	-0.243666433802128	0.896493089277129
220	0.0921470178043916	0.610518844798453	0.510253968309067	0.206243681594386	-0.000678479974640432	-0.11348811738515	-0.0205188228763147	-0.00859084941641411	-0.175599483475332	-0.123719780994497	0.157084820754862	0.153177279302984	-0.0270762445266531	-0.263401357084174	-0.247474350066288	0.0827953665233939	0.425063225918102	0.142700484220107	0.284703958336156	0.115933979405996	0.151447741068431	0.432034641484586	0.412184189808569	-0.21456277409328	-0.261048283869308	-0.0283705875348985	0.136226829319835	-0.170934645220887	0.00568064324074337	0.0605403179776271	0.453492278205761	0.22424793613922	-0.0565372590192796	0.00106683291095584	0.252022002649843	-0.0284320784169666	0.0122836679406057	-0.0161555961719858	-0.0808172104443601	0.22367765647168	0.42692746764444	-0.126395954925759	0.241136707588373	-0.0289679702487539	-0.0165592688625927	-0.0487798133040197	-0.262899033828935	-0.0482647129249109	0.355310846469229
221	0.22767375463153	0.0468201301137749	-0.224242614849483	-0.0904507117030702	-0.113809635203093	-0.0399642389158948	-0.0943975416328258	-0.140005123052574	0.00233227174775058	0.103479608684516	-0.0289266178999282	0.835923882209081	0.242642022858339	0.17216466808808	-0.00920565752188909	0.202121361443412	-0.162507981914491	0.155786895536098	-0.289621883236195	0.112403416707459	-0.0415675705586646	-0.168950967543542	-0.00135190825124947	-0.0103451840279593	0.12318360396569	0.288651441023845	0.0433563281644749	0.296444835839944	0.303373887773569	-0.166064619449808	-0.0519598558364014	0.0834797691006183	-0.0874257179679053	0.274289856705089	-0.250971953113599	0.250109657617794	0.313798313697774	0.267038177879513	0.0332184758761334	0.225619997545228	-0.000773827509319532	0.354107352984629	0.0887900853771319	0.280699897322765	-0.355000571384741	0.407444204198305	-0.0109756210520507	0.398108446753672	0.0252176364281528
222	0.0393631955755204	0.198815222951732	0.220001331373044	0.406180302648806	-0.0483133253380159	-0.0509026349512333	0.0205101295875927	0.0869270715563887	-0.189810446307229	-0.188275855611143	0.292907929319798	0.0279076221056733	-0.0713557794552688	-0.244217171994368	-0.143967204263393	0.017162038910459	0.274884275336127	0.0844520490385195	0.345156188124357	0.162806112750641	0.145271526160396	0.278232397977469	0.151329402355879	-0.109993295063325	-0.176694944042223	-0.0880128423587012	0.00154368810260637	-0.288844039168615	-0.113374148129861	0.0587788972876418	0.276420103212092	-0.080918789019364	0.15635452250928	-0.0987756529916252	0.327589009635922	-0.0756928732593181	-0.119053013064426	-0.117307611204382	0.240264216332343	0.0447348947254281	0.153293098339441	-0.091486245995755	-0.0854255670655853	-0.083361386728436	-0.137656642030653	-0.0951591004268178	-0.156604670027944	-0.0929748109644926	-0.00496146271221903
223	-0.128353089562259	-0.12910706300633	-0.130571868060097	1.0378830886579	0.208460943478908	0.329512653454544	0.0734367500764879	0.241023467993017	0.024276330401958	0.142915168528824	0.371569831514392	-0.0869924654511102	-0.138650791773235	-0.031333711611326	-0.0750462907638919	-0.0897285405237711	-0.059333258833353	0.158805044860181	-0.067707912962852	0.111056767491118	0.145323637846207	-0.0563512586969212	-0.237346964782773	0.125890754787643	-0.0651206939607206	-0.161510879609019	-0.0577218639573898	0.114020634817697	-0.127969353030606	-0.0879618053989148	-0.0138727050963149	-0.254884491831568	0.108257728105368	-0.113513336434528	-0.0721539287769491	-0.139689957491809	-0.129569101710678	-0.145723434592316	-0.159015606362046	0.108444163743386	-0.240100731038447	-0.0705933565181761	-0.271174645124598	-0.155935342865789	0.0541577461273948	-0.175240079655619	-0.0844218974541231	-0.170895354296663	-0.141018259011748
224	-0.00951519847812881	-0.0528018494915608	0.050990367534506	0.737214388542044	0.185131391003522	0.0665388339050742	0.0841294073231358	0.155666529847837	0.0269018656422163	0.152790944485815	-0.00592206730763876	-0.0730475001655607	-0.0318008852027946	-0.050495899381431	-0.139380577945399	-0.0144419689543201	0.0827598928158638	0.240375756583559	0.166301721046352	0.0123498944764225	0.206853999198306	0.0835725559735931	-0.164472153255919	0.156125293357876	-0.146390246935233	-0.0332144888924291	0.161941213318634	0.14141806693256	0.0501697080716306	0.114710525072385	0.0458328597996884	-0.290960684302198	0.0469212136630527	0.0454929236732692	0.148657651747277	-0.0287953695168612	0.0530378247021874	-0.00117141658823458	-0.0347449281258697	0.444655253786748	-0.168202692109938	0.131544814627688	-0.304119087404207	-0.0341689447206464	0.0697537074662262	0.00325412952545303	-0.153932617897446	0.0033592612823492	-0.123684685606144
225	0.115535303398607	-0.0229731273347414	-0.0310756042657716	0.0347491909092316	0.0953427769946223	0.341736980815814	0.194495375974516	0.156966487697816	-0.139300634020038	0.177983320266126	0.0558951339790795	0.25244863072082	0.0294482476246796	-0.158725961935428	-0.129479174783854	0.170682385314492	0.129747208922172	-0.0306813062461629	-0.0873963970064812	0.0954168346380532	-0.0433607536154181	0.136152477203119	-0.140274327865938	-0.11584896744115	-0.10893834782704	0.0344715220116213	0.324888731033077	0.0171881036321125	0.145851245715118	0.161201886216575	0.000155993086605074	-0.256310018228299	1.39624629817228	0.130567009561782	-0.071336568886376	0.0346388879961587	0.143421443730448	0.133995956380534	0.143126417525444	0.185028952980993	-0.144016125201089	-0.022344327696106	-0.274384597230733	0.0347718804648507	-0.124069282087977	-0.040952555261963	-0.139489550616136	-0.038099429671843	-0.114121544020496
226	-0.234791911078473	-0.0183750827764154	-0.305214774805874	-0.0667659040574674	0.371025762491269	0.232579786485869	0.0570382432939841	0.341324735368238	-0.190142462799745	-0.315877057069533	-0.0437946405942358	-0.0775127605236845	-0.25506297434336	-0.191817659774638	0.0988733736879092	-0.158381907770292	-0.110206399069417	-0.247999754518826	-0.255510437071664	-0.296312022479507	0.0193398329402222	-0.0999488690354083	-0.215769762074269	0.191174874849783	-0.0415171980496901	-0.308400340161568	-0.223129124093611	-0.130540803872342	-0.219218636643878	0.0216478986884472	-0.315735081499411	-0.171791947122997	0.0852943905454882	-0.194186411665126	-0.231140220048285	-0.262173185744273	-0.226483789695175	-0.239641612719915	0.334927665147578	-0.184868138928695	-0.22465445765297	-0.230087430960292	-0.181011622774906	-0.296513869170334	-0.385659207352027	-0.323105759453127	0.106876632236152	-0.315082660810808	-0.219327557905011
227	-0.186044138619738	-0.15994920639876	-0.100046991599553	0.514017464724904	-0.0889069437878848	0.0946599750609549	0.804694361894443	1.4966155600762	-0.201293471424687	0.116372206888049	0.203745174513726	-0.0928058358733102	-0.250065917292181	-0.297307717855904	-0.194925132982009	-0.134123247270019	0.156517977197527	0.0465519625095694	-0.148082778264401	0.168777618540399	0.247815785564222	0.166576177515231	-0.0340461972306902	0.0300461385246639	-0.0405406280753832	-0.296944486582909	0.0356453391708903	0.0688360654933995	-0.266771754195904	0.455565530066862	-0.11674358404825	-0.335247788886148	0.198115404060547	-0.235114548058837	-0.148665426632219	-0.253972499729379	-0.270653603705938	-0.284011165057916	-0.0947810038901793	-0.155034286461795	-0.0341792009538635	-0.186316503493773	-0.351932889760735	-0.288388435844788	-0.0496529869859363	-0.359983209707802	-0.212951727398334	-0.352227259906993	-0.186892262535519
228	-0.0348497889590278	0.173302262886397	0.184943050706605	0.333394380941015	0.33705888139772	0.439772201926528	-0.0783572867472907	0.151203073761303	0.164657681151559	0.10178923775057	0.0782094773209402	0.124238214363219	-0.175164857310461	0.0368825522285499	-0.0578153177991727	-0.125222339283741	-0.0603160483306653	0.135679806061737	-0.171646072586247	0.0646624640222326	0.00355184945713597	-0.057769169063616	-0.000408852259096435	0.0164181735925666	-0.000536798742712116	-0.215765544434147	0.0819562904715059	0.0312386103061841	-0.139985065256255	-0.166504836527545	0.154931885675278	-0.0742124215939186	0.0924553625996596	-0.122725038687749	-0.153782850248139	-0.184566673985964	-0.139475337103426	-0.15163203537618	-0.244105184610126	0.053263689444363	0.0035269765059139	-0.06470995321678	-0.0745241308539536	-0.209304379024614	0.00743750960839349	-0.195885287214843	-0.0592874535064998	-0.191117869490154	0.00575265909564521
229	-0.180241387846898	-0.158305975547565	-0.0976648244666021	0.500578846305547	-0.0876151380738998	0.0923806465356254	0.791344169974474	1.47277419740519	-0.195392593117019	0.113630007171951	0.198679007003093	-0.0896741152583333	-0.248388492958379	-0.293439761507463	-0.190466350076371	-0.132114166406066	0.151295841941227	0.0478521093987527	-0.14032401671451	0.165952734169998	0.245161970063079	0.162541307139998	-0.0334056764076892	0.0291545338581214	-0.0393390022147025	-0.294965177261418	0.0346535398883849	0.0620615669014415	-0.264206713436941	0.447936936446468	-0.112576639583968	-0.329037849520741	0.191439909422894	-0.23311047150966	-0.141312177404702	-0.252059279433011	-0.268669395329777	-0.281344055583779	-0.0935819655959329	-0.156393186832333	-0.0338034528163997	-0.185279077721061	-0.345513492273211	-0.286069118136603	-0.0508954302155946	-0.356097827180369	-0.208633111647141	-0.348826775372314	-0.186364920280307
230	-0.172799182952132	0.0853511623054065	0.0405404637808412	0.704272535013143	-0.108439785533606	0.0958775730788825	0.170739254200907	0.773747892883907	-0.104921722015526	0.0332402686013246	0.110307542344545	-0.0399950616493298	-0.186958504432719	-0.230818871679744	-0.129641957923967	-0.0252903435408408	0.245634883835731	0.189788277131025	-0.0847377914808831	0.155703846662391	0.0982100724838883	0.25157483131917	0.0339414250559296	0.00178119535010406	0.0423644482685212	-0.221288608552413	0.178382969037082	0.00960885640242904	-0.125100699805246	0.116661756654644	0.105779364217841	-0.152006240908609	0.0823710276584804	-0.109616976739035	-0.0895154286011828	-0.188912858249287	-0.129822678565035	-0.121147745572167	-0.0445191567771902	0.00461582584665381	0.0328917845035041	-0.13215225527505	-0.156626140310058	-0.213130541352455	0.0538561508073008	-0.27458853878904	-0.143317048092591	-0.268381833793263	0.0347145683736553
231	0.439267347897619	-0.12464213372618	-0.14943693414761	-0.127236139485994	-0.0402459154277287	-0.156959103120023	-0.142423085768943	-0.252869320017673	0.197599921518178	0.359219684460207	-0.234062679754946	0.240776744266271	0.624589038044673	0.356688279414589	-0.240605279258489	0.791795828411496	-0.204553624471252	0.0522919943622263	-0.252682888651266	-0.0242071126121808	-0.106732538431567	-0.216203234450226	-0.315871965406868	-0.357444281836152	-0.165666496995957	0.763760138282657	0.00461210208525356	0.2473164210274	1.37827424211486	-0.208994392480168	-0.161431748212224	-0.205151295299688	0.0911575400638945	1.22213421713837	-0.233489735206862	0.656059264194434	1.39362642124188	1.41481429010049	0.41066811360687	0.69633319509535	-0.325790324213971	0.843103796172286	-0.218365676174839	0.73738992258284	-0.202812362171583	1.06363791161481	-0.258811752248506	1.04426309506187	-0.237992311217997
232	0.106027619481025	0.0187459231390699	-0.0126035138054785	0.304987884965656	0.010622257887208	-0.00919099625782174	-0.10042878854144	-0.0829740955800121	0.135355869319131	-0.0115321648545945	0.0698378180970625	0.00130714917539504	-0.174783967177708	0.137973949829398	0.163473152958153	-0.223060915925271	0.00730890966308871	0.23818529358497	-0.00961625113037441	0.03824241448018	0.195940226813845	0.0102861708830831	-0.168689151573741	-0.029642381357891	0.184754095287435	-0.216801613803569	0.145410239729811	0.0537378319219333	-0.343794906269258	-0.0746480335926375	0.0787272367161763	0.0290525675618319	0.0666306794812927	-0.298611072018403	-0.00780270467517486	-0.186799449152739	-0.348764241624864	-0.331216352234371	-0.291062744574058	-0.196592411676	-0.172591204835115	-0.220661789182613	0.0290757378212949	-0.209376058288985	-0.131878339021018	-0.251480733726356	0.17694030872794	-0.248616987329265	-0.0755508427343311
233	-0.067420016862607	-0.282839217466239	-0.184399171036783	-0.196491143350127	-0.0550331136977633	-0.0581706022987812	-0.281658367131016	-0.249670009556101	0.446411405947529	0.0420244301164125	-0.303635749073611	-0.234236194652858	-0.0730974320791438	0.604299008357654	0.550127834744677	0.113632835158588	-0.476010907159805	-0.0888008212745707	-0.375676697787226	-0.2788290512031	-0.163277058529301	-0.481547620270431	-0.472250968693584	0.0179777458285972	0.390617318182465	-0.0861213012942218	-0.224589942349938	0.0189714379050416	0.118955471568903	-0.32733258077441	-0.422327849007097	-0.0945742116346165	-0.285603753559819	0.111073202697907	-0.322549335415217	-0.0687294543247617	0.119860016872998	0.102844559892108	0.0305994499246124	-0.0728648195010968	-0.483352738026306	0.179544746156432	-0.103125637360381	-0.0814698793598966	0.121092325435935	0.0199818647973611	0.592297193219853	0.0217772062919516	-0.140128668718246
234	-0.0146502700550133	0.0488720118538856	-0.217088576097374	0.1709220037964	-0.0251703497407766	0.16486656317685	-0.00233110363952531	0.119781151062326	0.114718458740944	0.24467667914812	0.00269918191599725	-0.0817785505430858	0.15475455643381	0.0689321695029511	-0.107574375508999	0.233910422256586	-0.106056292765277	0.305742824930999	-0.205528033925963	0.133484409822445	0.442887845346387	-0.109168854642494	-0.110132594768173	-0.29435969904116	0.325654193019645	0.195406307344821	0.0384447908607653	0.0241367274400865	0.295180148733986	-0.160837126086116	-0.063122990625763	-0.175658754059609	0.144222109204152	0.262047497080915	-0.206997146071326	0.163711967552879	0.291964940622246	0.389256934539883	0.254689431900714	0.0939386825695916	-0.106496131896957	0.126690705468248	-0.182076150119339	0.189077680800838	-0.0968753594608167	0.211789950186391	-0.120916315226032	0.206380313837083	-0.120016180858573
235	0.099594366700617	0.191945703113217	0.471250468935401	-0.011075048680438	0.0719923855470923	-0.14355949808171	-0.0725871703424678	0.158639176726658	-0.397662557095542	-0.187426591343488	0.342757523964457	0.129373120080722	-0.132581207787536	-0.450965516441443	-0.446614785327582	0.0168294939388244	2.16263933394775	0.0254512607800934	0.290397621499091	0.725555765516758	0.0848738042356019	2.19562799142228	0.418399172248338	0.00934175523245002	-0.368789039434573	-0.150043729574784	0.293175344550153	-0.319805940424711	-0.288217115887896	-0.0201052042617496	0.821191894837356	0.248835369255423	0.23589581076121	-0.260681346637694	0.251392616097287	-0.137176662469247	-0.285170229368334	-0.203753850048924	-0.177464335678029	-0.0870508931292059	0.42873586807023	-0.315961160073028	0.27145506078524	-0.148142745184979	0.486467092580228	-0.19683604522643	-0.477628171303493	-0.195438807158129	0.446911948127415
236	0.276314220856628	0.5503341567161	0.575818171125996	0.239902383480386	0.0750613635806826	-0.00509824109475946	-0.0824398706325093	-0.191214925608957	0.0368883373609482	0.142691350729934	0.207886398917628	0.359432531869236	-0.0672310302604235	-0.0659743546884054	-0.287397057211262	-0.135711292501306	0.423041610985306	0.217311373153741	0.293132187034394	0.218968876725682	-0.00679926829982105	0.432263080264985	0.284695269963561	-0.0202242363016579	-0.356189411304461	-0.0780382009134158	0.430088514878001	-0.286867623832024	-0.206921910140576	-0.0876099838305137	0.878288128475862	0.0808838241803431	0.195836407231041	-0.186467838833556	0.264985839752011	-0.0717650561308427	-0.212114437692347	-0.205862733418528	-0.249067510617203	-0.112012666607452	0.294113535679734	-0.174172485237225	0.0865242938031162	-0.0746373098061535	0.0115643554419294	-0.139300177425877	-0.304513165889413	-0.140039455621666	0.211600929177982
237	0.113865882831185	0.193801924921656	0.363402413659702	0.148592441146425	0.0367149859984861	-0.0971161037355247	0.239503417157077	0.249649882877417	-0.381380663183882	0.0143844316927694	0.233596084141057	-0.0393895624886957	-0.0420034069878016	-0.471804237895278	-0.360929427029435	0.0489532999430446	0.552569188514814	0.29875150438116	0.667421698111462	0.156622678662281	0.0694127277285713	0.562680188119356	0.386888920148387	-0.111046483807639	-0.151550134344314	-0.046727388959309	0.222616563392722	-0.0943134966456406	-0.280191904935123	0.626822505996396	0.423383362995089	-0.15548467989186	0.128742916110346	-0.256098730223636	0.596741671545498	-0.0525618908277631	-0.279497636901763	-0.196765859483249	-0.15915849430468	-0.1326680732005	0.395969399363496	-0.271569062286417	-0.160701220386007	-0.0510257570449738	0.0415440236276566	-0.125835908468911	-0.386436167243635	-0.126193755273504	-0.106062799942121
238	0.0965032276816482	0.183783033490994	0.453911508553201	-0.00813566929164252	0.0679870487625124	-0.1390047471834	-0.0685206010800214	0.152387404163382	-0.381164920638302	-0.180111127587177	0.326586748967149	0.12248193863895	-0.126372410412316	-0.43044947163615	-0.425004983343803	0.0164696671917759	2.06380308458886	0.0241346795361976	0.279707591719985	0.694535196280984	0.076774917050715	2.09684672560513	0.398303476911321	0.0110466549102577	-0.352807106356901	-0.143690566318845	0.279625247966374	-0.30856442611983	-0.276858504894579	-0.0143168842223009	0.781743354779157	0.236942934158028	0.227793486703529	-0.250490745978141	0.242901043271911	-0.130657288639522	-0.273580124695538	-0.196430014185567	-0.168303277330965	-0.0854237940222162	0.407606406704647	-0.300926534211787	0.255455363871316	-0.142013479549675	0.462270826532087	-0.189330582927692	-0.455307967723868	-0.188232284163762	0.425083700829746
239	-0.200003391360816	0.140910404004682	0.0647924299544885	0.0307189196163604	0.166187741777148	0.369052629898197	0.0591228480864746	0.199659000595712	-0.108969988980584	0.0429685793101259	0.189048472296347	0.0210959910342194	-0.150607496353592	-0.14660922344772	-0.254801568646921	-0.0112171305855798	0.332037651318944	-0.00925907298748548	0.0902527152209666	0.231883620069262	0.0250943089297119	0.33771707448658	0.124410163920623	-0.0211026886588874	-0.146518649365147	-0.173589983390773	0.136870000165135	-0.109723152590066	-0.00524904214293692	0.0640087149389173	0.03592723830294	-0.202160036977066	0.317367887772275	-0.00314593613054076	0.0827182774860256	-0.146740085173547	-0.00924143816582078	-0.0402202601420468	0.0771868193929011	0.179399727032725	0.126829514726888	-0.132216339654333	-0.215007064589106	-0.168083809787305	0.219559136050498	-0.235278980525703	-0.271729059854799	-0.229126088464343	-0.0927502978413729
240	0.0866741190866295	-0.0553098831709509	0.141818123400851	0.282420421436169	0.333059336730889	0.199271109402628	0.00556165619305872	0.249376436026017	-0.11127482850964	0.148965030886637	0.200057384738125	-0.0551035523424573	-0.0296540296773391	-0.0370466968083556	-0.160170648242778	0.158968926913756	0.240847687776313	0.0168367701152437	0.0639110576473087	0.0938767837840082	0.147267004556842	0.247830704445062	-0.180001285362417	-0.03469310870822	-0.0659916490137022	-0.0324993745811372	0.114629865006448	0.049750585271117	-0.031469018975315	-0.0498669475522968	0.0482914154196384	-0.321459793526241	0.243392404180186	-0.027841839041917	0.0526086082128281	-0.0292465698923395	-0.0252644782049841	0.0519542635050026	0.212714166238179	0.0564718582817185	-0.190659974554265	-0.0522318807245931	-0.339525065744054	-0.035608858604949	0.000892923580338417	-0.0765301306023737	-0.172764644609544	-0.073558675627569	-0.214584652513076
241	-0.0380293778387517	0.335797488686059	0.315741026984592	-0.00623071736445853	-0.0831366645219202	-0.0669528101291167	0.0343827103005067	-0.0703339787803409	-0.156728442483238	0.0406378814803509	-0.0540111247231957	-0.0400346486552841	-0.0359475633477616	-0.186400858868702	-0.212075281175018	0.12075668611705	0.308776297643283	0.0624799875676808	0.541972058345337	0.0137725179760403	0.181506865768477	0.310484045831028	0.262106028669357	0.00344380091180052	-0.193642905532522	-0.0305804039026123	0.406920579981608	-0.121539960624707	-0.0834359614656073	0.18868804312357	0.25282220863247	-0.000543179340557641	0.0489689355486924	-0.0757145056334892	0.482471973301617	-0.0293413300397449	-0.0783821941927296	-0.086702007652592	-0.0576571617378179	-0.0218475376846582	0.268316493808713	-0.0475666016197183	-0.000568649612167196	-0.0318802004646656	0.00902902986947973	-0.139377998857441	-0.227514683891177	-0.13586075692048	0.034340514382135
242	0.28199448133051	-0.176868460257938	-0.263556667063006	-0.131917162371395	0.083026396205407	-0.126399932900025	-0.190374013479999	-0.296159987110272	0.214467674816665	0.280972262511754	-0.251924382819781	0.0380971462726069	0.403450430354319	0.402867523868015	-0.0034612919415255	0.4235550478012	-0.245311253925545	0.0230185833537446	-0.209896118588071	-0.156307080215805	-0.031615261841857	-0.256954542782196	-0.374723725730075	-0.209679264978864	0.0817333503977587	0.494815686648345	-0.129733600496854	0.260447673706962	0.794951619876292	-0.269335969470771	-0.147163904798234	-0.0773022777261793	-0.182909348697633	0.705869854433189	-0.1979530567332	0.423249812040044	0.799247410892131	0.832026901555845	0.0414105528031376	0.408182786156859	-0.385195131613214	0.62111486431254	-0.0852385590415724	0.476318714897876	-0.137551510375751	0.740192161924182	-0.00463037660887677	0.725067485540961	-0.309827231405794
243	0.0288500330570309	-0.0990135718456194	-0.179889092014922	-0.0782474086038043	-0.114100686591973	0.0328356403837554	-0.201468218550803	-0.230514615374011	0.258135086806361	0.0248079088793312	-0.249927004058546	-0.197243065800304	-0.077609254201508	0.585629439247206	0.28182478895166	0.0473083898244222	-0.261841713523955	-0.104021083310405	-0.0689830904611475	-0.274702603988165	-0.150970106254459	-0.269069513661513	-0.3067338088348	0.00901776798824618	0.190639305000318	-0.0976098693972788	-0.0587853120504665	0.282754143304808	0.0242346353269516	-0.177474177711292	-0.318348829319118	0.121121638505979	-0.194566607446004	0.030292570571252	-0.061398017252534	-0.0782877789004535	0.0279825436878307	-0.0100743535837996	-0.0318420390874512	0.0641937001262534	-0.312125074187873	0.10022095549937	0.124900059153063	-0.0937734915477983	-0.0886089143732883	-0.039809201404833	0.303461684388921	-0.0390225531636741	-0.012379134279489
244	0.322060227107017	-0.0226885881669106	-0.213163248819623	-0.0700123583923945	0.0732763710406402	0.0809426054157317	0.132339881909087	-0.0416358073310834	-0.107155871982243	0.196823716199027	-0.0427109202663771	0.405266370753936	0.228956152891918	-0.0901296709695808	-0.100994989887195	0.530136230840403	-0.0562581821048398	0.227667414840947	-0.163727321369559	0.113642512622783	-0.0166480323031956	-0.0612088444585636	-0.260946287491269	-0.02417612508844	0.162296127581425	0.279465957583689	0.184006908094417	0.151995858002345	0.399825793392236	0.0982314436662241	-0.212376962531351	-0.22327552978702	0.314619973201105	0.355558070449616	-0.145374631855443	0.237748688796931	0.405260843369602	0.490142545463711	0.187468103317539	0.121098670032209	-0.26664160834864	0.231688899126295	-0.237012381891332	0.268272665764623	-0.288646904801652	0.2243394734956	-0.113033754996771	0.220630022135192	-0.144716411772956
245	0.0922117760146199	0.677170774833822	0.242230905907244	0.0941151680391625	0.23442144687399	0.103172193291164	0.0332762990014681	-0.060753384088409	-0.0394884296422756	0.103947835141355	0.0044220314548678	0.00859638003075374	-0.0728673513597641	-0.161475365231147	-0.226199791624425	0.112110979891752	0.208850144041994	0.0795796077415167	0.248171751676038	-0.00211130000949037	0.0676284414137605	0.210567257977241	0.15431513226049	-0.122941885001186	-0.195608210372656	-0.0814231232816716	0.213252060952804	-0.0948129633661824	0.0165997809982707	0.175253324616058	0.403448799371688	-0.0221887609890325	0.159851512410808	0.013658006941001	0.227280949614611	-0.0727151077238151	0.02553550154145	0.0107342663302963	0.0685758790108826	-0.0871479033417531	0.157836069267028	-0.0479176760584372	-0.0243091646853345	-0.0800938521866699	-0.0329641976723968	-0.0949084390428897	-0.239491540197074	-0.0934413631396071	0.0415725061321304
246	0.306960067438008	0.395813764796456	0.257502228542457	0.1648499793103	0.161345906438664	0.0137220412447571	-0.0520022452177932	-0.00185151964817265	-0.10998448721387	0.0379138846920881	0.0773488805057022	0.182662463691429	0.169801703224013	-0.167940983720044	-0.252970313001547	0.18645007390662	0.393363857438146	0.140809814960124	-0.0110636883676983	0.0747594325537791	0.066571069812772	0.397394033307355	0.164375301809578	-0.091189492605138	-0.0969358726994156	0.205301957223883	0.132996796076605	0.126516740347532	0.199198523780271	-0.122320525256468	0.29433956710642	-0.0252614877008107	0.00837369971121875	0.172276950195737	-0.00952932317975745	0.177227026485714	0.208700569448202	0.269533683664356	-0.00816164768962376	0.364285477881583	0.168982697975382	0.113201687092691	-0.0245908823053226	0.198868835182125	-0.076904412038318	0.225140343183499	-0.272556479218155	0.222749666277711	0.075302663673961
247	-0.120251787667053	-0.220395773472335	-0.216430029283751	-0.185201888255939	-0.15479087537351	-0.0177719819250445	-0.20746338946512	-0.145996870090248	0.332331144504247	0.10064370324489	-0.285984481849021	-0.212210443937682	0.0554399210294568	0.36934913321363	0.466736186475639	-0.139506564112801	-0.406055917486855	-0.0515942683385787	-0.281981893741475	-0.368326972176885	-0.100890574678158	-0.414985553482071	-0.419053995952769	0.0911850852749268	0.35849251563587	0.0657363248436433	-0.19525188230229	0.0413064813022633	0.0279206357452862	-0.140471478954101	-0.430938989965179	-0.0661520786363629	-0.214716412180488	0.0275775953752276	-0.237320455132833	0.0618978087389278	0.0286679627847268	-0.00850327286613785	0.15688118362215	-0.0625639389255619	-0.431674486359099	0.133342737759125	-0.0733050990327301	0.0658944949558428	0.0224515075913122	0.0146656007320118	0.505043189560699	0.0149014792032884	-0.202046667307108
248	-0.0751090380242789	-0.195126516560227	-0.128859184511024	0.355342856830656	-0.0185224000355456	0.1085357493535	1.82097406862534	0.800920984336219	-0.136601135794964	0.161485402711549	0.0174450842862174	-0.0505393213898028	-0.0411973724653246	-0.26303480042428	-0.239107831802617	0.0147819424896783	-0.069559611371936	0.0954277229080721	-0.186910897985628	0.0581627934247468	0.274001861757667	-0.0695442091694256	-0.197792530084271	-0.0264230090109086	-0.0671241802111779	-0.0393949174389726	0.188208376664644	0.278409444111091	-0.140653593833004	1.04368327777676	-0.253389583796744	-0.353715129844239	0.237717186560062	-0.125926538923552	-0.188577884406596	-0.0408415235126919	-0.13704299623862	-0.166250449276658	-0.147341499014126	-0.165318541798606	-0.202024259705985	-0.129096501899119	-0.373690848442411	-0.0414821583159297	-0.317150142431917	-0.115596752898466	-0.257163865952719	-0.114762466686663	-0.257482641429012
249	-0.0881842348937622	-0.1065308440524	0.189100694824143	0.717588520012143	0.149132546730674	0.100209551387304	0.0667739634583334	0.246121089325176	-0.179749163433817	-0.0819458689553103	0.954239528209079	0.00799483787833179	-0.2465031803034	-0.172125700361929	-0.237174229763218	-0.203059329276476	0.105867841648482	0.182387822991967	0.160733695795138	0.298952783810985	-0.0300541432440916	0.112848511920838	0.102946394033532	0.171538217439808	-0.238369646468914	-0.293862596409521	-0.116041412935515	-0.244225645793487	-0.156731024670984	-0.0294343145240685	0.119938525996355	-0.191643756600223	0.256579801864491	-0.142139937633487	0.123884686039644	-0.252496089003727	-0.159007316110442	-0.1992013504153	-0.148006359868185	0.079741902439042	0.100527547862786	-0.157911832066532	-0.203602706568859	-0.284913329924638	0.00376618230917423	-0.259536800427748	-0.253953136304767	-0.25615965106581	-0.0504760142580333
250	0.265415208711768	-0.186592573493653	-0.239686750709683	-0.0702359717453059	-0.104738403982358	-0.0451243664777837	-0.0843403216591628	-0.29345294676992	0.366296497950709	0.284159581357297	-0.209861265543509	0.0406587198252783	0.753566724395922	0.606554224052732	0.0507619574747955	0.280192468495977	-0.247200821968764	0.0539124836982868	-0.279259023057917	-0.0971722057175226	0.0580345413660045	-0.262050382393579	-0.402802384651229	-0.334556602662699	0.00739212953417997	0.907948097547196	-0.0325552583853768	0.264588623503835	0.494668998045443	-0.270164673476904	-0.190496546013476	-0.127075900190612	-0.127704627675717	0.441049283039317	-0.257202941040473	0.779968339082476	0.500782268674331	0.541401905615685	0.148154437866807	0.238991693121961	-0.412814004882994	0.413124737623449	-0.136336094734236	0.878539177564723	-0.244464360635889	0.766690445988974	0.0553257916591857	0.750525886009888	-0.190483259566292
251	-0.0528120768133397	-0.110537693821908	0.167166145274412	0.709773485560614	0.0761549383705559	0.113457667669783	0.0684606413895733	0.243226337229904	-0.176476222070925	-0.0376974800101432	0.922895223037456	0.0177900008877109	-0.174791684465608	-0.138585157208679	-0.232043834279606	-0.164771419861793	0.0929965484802792	0.223598384861385	0.203822222540039	0.335031232897892	-0.019076564190825	0.100158777361633	0.0666072696034491	0.0847631039251896	-0.232761396427208	-0.206774046069462	-0.0829792243891275	-0.205686750035129	-0.12532029125774	0.029869242657747	0.0970528771325656	-0.197934014641263	0.248960820749681	-0.114706947346701	0.166781471134206	-0.17958724883425	-0.12544826981811	-0.166437667212469	-0.133589622818477	0.111343486481695	0.0620442865541536	-0.124051880536153	-0.21031374328055	-0.203868797485789	-0.0016519684496744	-0.218376624883088	-0.249165730060296	-0.21594414354566	-0.0649211178173318
252	-0.0751999779388802	-0.195118838184487	-0.128591385239938	0.355837918405397	-0.0188617755882123	0.108415386724176	1.82266346883289	0.801192427626435	-0.136583975164505	0.161404571444239	0.0177912075855239	-0.0507212149949348	-0.0413306694617432	-0.263365785769159	-0.239376332415742	0.0143854494415635	-0.0695628134574964	0.0954054124128264	-0.186664530359679	0.0582503391057719	0.274650023635516	-0.0693248747376131	-0.197914681243655	-0.0263089925880714	-0.0673327896974434	-0.0392752294501832	0.188185465104775	0.278251549584897	-0.140917392637786	1.04492464738496	-0.253208297214146	-0.353563035849581	0.237941629455636	-0.126186598682908	-0.188413731805937	-0.0407865344753824	-0.137199754102948	-0.166491382769687	-0.14736492387968	-0.165942999283387	-0.202181835536296	-0.129411759733063	-0.373513091103536	-0.0411948245637413	-0.317478003770519	-0.115597834497488	-0.257371530820946	-0.114725729471357	-0.257210835023501
253	0.0301395098563169	0.153844821809616	0.291715072085794	-0.25447766098796	-0.0167993732014525	-0.015224267441695	-0.100391402709811	0.040710510635732	-0.137709767371813	0.0504767144296452	0.0751482218367633	-0.0758372450247367	-0.0185275680438666	-0.216885469747843	-0.158192801881067	0.100260314469811	0.237614777067441	-0.0326837776110654	0.290474459407778	0.0870180094841502	0.00380550109970442	0.241092437084507	0.348818010294951	-0.20773594317713	-0.0968406077138155	-0.0188169201575122	0.0712586046195871	-0.137663386156612	-0.137930109694662	-0.0326734193560023	0.395403800799002	-0.196452738964056	0.0104828862861571	-0.128973963211651	0.262213820525903	-0.0184770599885689	-0.136727290531977	-0.0523489212461104	-0.0829823881486623	-0.0593132622128987	0.356903914193123	-0.0479732498552416	-0.206584033021961	-0.0185762927320279	0.10487000342196	-0.0487266137362684	-0.170699166605547	-0.0471078220583429	-0.110963258709735
254	0.154164129000052	0.253445467340547	0.546473696794945	0.017521639116898	0.000613166701807757	-0.0950248082388071	-0.268658465441634	-0.0811036890605311	-0.274187773246755	-0.0948486130593498	-0.0821311709316892	-0.147276823056787	-0.0813405933210455	-0.417834183600958	-0.290190234041196	-0.151846060289438	0.4880864681083	0.0307871152598857	0.511544605714682	0.184375570239039	0.0923347057162146	0.493280520797952	0.21078016205498	-0.139080899699013	-0.232048404714076	-0.0882378440057672	0.156495897080855	-0.269355078714688	-0.299958208651714	-0.120322578595308	0.605896367753924	-0.113961330419953	-0.0557267298745898	-0.276897589079237	0.460060171218264	-0.085238506691521	-0.303416906745837	-0.214951423719703	-0.26341416085219	-0.123019560201894	0.215758918736087	-0.311848624620429	-0.115671967824573	-0.0892215698653521	0.139161307221578	-0.204129023238968	-0.311527821106907	-0.202429513599921	-0.115289889295622
255	0.26845914377775	-0.0437726200015408	-0.0300699220366268	-0.17663858623228	-0.0471728299944836	0.0323040155387025	-0.146997618329831	-0.232349224220036	0.387454935519281	0.112286848473189	-0.307768606807495	0.0589008810100088	0.0730725064493978	0.36243668784092	0.418724997456527	-0.0433717376111294	-0.299535351670085	0.0927751467755137	-0.144213533286527	-0.122277994047646	-0.102105206656267	-0.303491787807883	-0.275356685630744	-0.0346298953956145	0.257278261832353	0.0905704982248904	0.169968404361111	6.83556639375124e-05	0.0970738441822872	-0.0963517569078616	-0.097194706474461	-0.0486658873865888	0.00440150307096075	0.0897393863872928	-0.109829927440257	0.0834531017529153	0.0959861402811334	0.0654034865695602	-0.0613654690322359	0.0372891529544649	-0.282684663354635	0.13534607101444	-0.0563503442399524	0.0893244361747483	-0.146860380193012	0.0662534019787897	0.451627711839184	0.0640358709692935	-0.115353887034652
256	0.193372121708325	-0.0233538595424829	-0.0259232811911131	-0.0004586186452376	0.158698044515796	0.0501669928170471	-0.0307973336498724	-0.186058570655976	0.129433078002755	0.245563732688601	-0.116450399141793	0.253448526154718	0.243016781573776	0.189746323482641	-0.107087089293888	0.335322374058767	-0.102072187841682	-0.0796646591336935	-0.0866040145347053	-0.0385728479535168	-0.201552851780254	-0.105267049811655	-0.277332180134042	-0.131344027158781	-0.13104393017519	0.296598008888522	-0.0503863635644141	0.152373424003262	0.720113701723273	-0.123939926384265	-0.136166229127396	-0.173347794979919	0.181972813977135	0.638049848112979	-0.0800841168287999	0.255404763048978	0.721108329802698	0.686447368259007	0.315366632082872	0.515079419734385	-0.288368341800142	0.525891402853305	-0.186171577508205	0.285304155794183	-0.217285300925564	0.497330104562691	-0.111068649119599	0.48885336952117	-0.233909607046261
257	-0.0497233415468963	-0.106058068707074	-0.132410313995754	-0.171831562811511	-0.0998188294594705	-0.0604478689535808	-0.192513414833006	-0.209351131537306	0.24649188009274	-0.0199930448606338	-0.296572501612467	-0.292491668292037	-0.0867696110846043	0.338883102913048	0.474141560207251	-0.0365798957388916	-0.286396326104665	-0.134761901475975	-0.223440024422282	-0.432072517965796	-0.111525699539597	-0.28967622677247	-0.358320664626661	-0.0674937115458953	0.377740358064182	-0.0996500881701381	-0.237194721409493	-0.0308637236384753	0.074648036973665	-0.101872334937698	-0.34891014022109	0.0171174318098576	-0.204416082283035	0.0682053076887804	-0.203398139252489	-0.0825533855011288	0.0784665425958569	0.0449023022741509	0.0701333654607916	-0.137997721996339	-0.368374604184204	0.0850264928516534	0.0154226890731781	-0.0945379781061007	0.147334988746933	-0.0644551894761387	0.512479692825478	-0.065067386631166	-0.15312338068861
258	0.0697120197396308	0.117989518624502	0.0654746227452438	0.188041372820254	-0.00918576618334074	-0.00300965405445186	0.0127982736824971	0.0156959803513994	-0.02161757088184	-0.144850433255292	0.157249141718544	0.224206819091613	-0.201565413084471	-0.0237771744144597	0.0762789795976283	-0.148715771571427	0.243178476315513	0.303994377890653	0.0574047213467383	0.19870983829206	-0.0220222232915752	0.254401602621155	-0.012192379815063	-0.0287462866019406	0.172773048673821	-0.242165056232037	0.122315837965159	-0.0965445108672793	-0.282714580755257	-0.0368138680474469	0.202201335403216	0.0688312638751727	0.168074132980368	-0.24845029259975	0.0446467650239346	-0.208728736617339	-0.285515100578655	-0.309462124141823	-0.215464720078885	-0.214416339041185	-0.0109161355162972	-0.227691560336938	0.0760662490357528	-0.233034719073395	-0.0998375328442314	-0.317590729302522	0.0875204494660066	-0.312890803261697	0.0108781434841123
259	-0.0757752502557174	-0.195227399226122	-0.128433116174407	0.355385701229824	-0.0184748153367548	0.108858947121786	1.81997113697152	0.800968099046704	-0.136530471397773	0.16144946483541	0.0174387248161578	-0.0502517795554269	-0.0411234906168627	-0.262880007695768	-0.238829022501043	0.014622183294932	-0.0697603863323317	0.0952497796938598	-0.187202076206574	0.0579259671722654	0.273770343909543	-0.0696060871035457	-0.1981282912683	-0.0259039946017961	-0.0666409838417699	-0.0394922170187798	0.187946653876079	0.278812144448662	-0.140707001932934	1.04298103224467	-0.253573956119278	-0.3535952648384	0.238079830997378	-0.125842006046474	-0.188756530424085	-0.0406458410961332	-0.136951112917651	-0.166183469260012	-0.146887335968542	-0.165728965015383	-0.202410949086479	-0.128954197160285	-0.373469209727806	-0.0412501867239782	-0.317587024693111	-0.115513194416359	-0.256687874472486	-0.1148463206396	-0.257366712242607
260	-0.0261296404296877	0.122641472413321	-0.0398716536295333	-0.199035325848846	-0.0975904574216375	-0.24325554537121	-0.228360821022998	-0.342068493522169	0.0538452673636021	-0.330423180981948	0.0157487483467658	-0.0497813296693024	-0.0259222053990518	-0.0487110034488644	0.0351173803115543	-0.0853417095270969	-0.0808767294202534	0.0497537949431217	0.119520925445336	-0.0575709817246847	-0.00206266483080513	-0.0872982099283081	0.329349889445921	0.0702927076374988	0.0153252921303395	-0.0306668014202176	-0.118772450534924	-0.372019982840927	-0.173002555085527	0.00654065431456687	0.10546835899881	0.416362366073163	-0.310890884676517	-0.151426602243568	0.124022573451924	-0.0274422730680692	-0.179306279433204	-0.107154645341783	0.0797974454436021	-0.273480716728157	0.340771320795557	-0.161606570984214	0.441053227625761	-0.0279421020314846	0.28283228000299	-0.0231158588989527	0.0391718671844102	-0.0224806599432843	0.512940394610423
261	0.303696062246886	-0.0531522645968238	-0.131129742315967	0.265983342027933	0.0485181839142036	0.317349218452973	0.397111200912943	0.128236572634079	-0.17474174267251	0.200064367896567	0.0687802736823394	0.471077566195137	0.0332798816608642	-0.216672147125169	-0.180039167907189	0.151297594897125	-0.0485480757766026	0.24128140710791	-0.114750558579346	0.30993857286282	0.208630294188845	-0.0457193979869478	-0.182550914794053	-0.144312020607299	-0.050459716247916	0.0431254377238368	0.53393556286473	0.103305349948478	0.158283221445235	0.25747103908298	0.0645918826352501	-0.269343251235592	1.16920454609306	0.139762506729624	-0.0859182481265887	0.036180720950452	0.159115554861655	0.158368634857741	0.307046656217307	0.13998053712217	-0.185077444392604	-0.0774960265857256	-0.285783843069151	0.0426070761342478	-0.348918893221639	0.00779012896553548	-0.191932691959776	0.00886899695584428	-0.210301726966314
262	-0.103095665311871	0.445790725679575	0.877330913412604	0.115935607851341	-0.0471223596943116	-0.113995216398911	-0.0920944728775844	-0.0880268844159484	-0.146342337612396	-0.106116422841062	0.157648641912632	-0.0672452724015832	-0.157349084696844	-0.285486000134046	-0.279069616087536	0.0735352027959515	0.380377295793767	0.166252824762811	1.28553052386528	0.386691325692933	-0.000540434930335468	0.381658285062466	0.570625864305186	-0.181809086780328	-0.408230227890629	-0.181070073607633	0.0955702078857733	-0.340545245263498	-0.138536154876769	0.0314589045552339	0.864275396155907	0.0852537072977494	0.0345974740890645	-0.129597920333113	1.13788073315231	-0.161977921621651	-0.143265824146991	-0.154872684440936	-0.26555148447943	-0.0830623489591076	0.585349230404774	-0.2373033298244	0.0988063215288703	-0.176172206164741	0.315471336225677	-0.182334209086853	-0.295932141873392	-0.181004181994506	0.204467416463686
263	0.1131594490136	0.952060395667702	0.731829927700035	0.0282954823486441	-0.183597365734286	-0.0421088607810361	-0.146339837985068	-0.0886865008172309	-0.134251639878179	-0.128265395090737	0.229378332742821	0.219593099722446	-0.0901494081677909	-0.155883170092675	-0.406358108097649	0.200082939216227	0.129742666361938	0.300710725824446	0.87608454222142	0.330995466343612	-0.165011633196814	0.130478589189741	0.847602319572923	-0.281624751583215	-0.371676893823032	-0.102676701896936	0.265634665818384	-0.182215260563282	0.00518459070818743	-0.0125663703383886	0.66992598562418	0.239323990563113	0.0327240261249497	-0.00303263579749266	0.782631438729259	-0.0949515353762373	0.0129820390564184	-0.00714378554192843	-0.335807343875202	-0.0126005351369274	0.872381214180722	-0.115047981680884	0.258949344560628	-0.1029110998821	0.0649967512243338	-0.00191039264252252	-0.433341454567786	-0.00471303267649642	0.304924771233149
264	-0.0091457078642429	-0.179299283493667	-0.200851109848291	0.122549946607057	-0.026620169777485	0.229036661198761	0.111919964550642	0.113513538274221	0.233423576749779	0.3659241172671	-0.178558695585715	0.0194831467456183	0.184171720195303	0.371516044265548	0.129467663997564	0.221554328450422	-0.266233770514692	0.245934103047435	-0.167382700320099	0.0955528997186231	0.176548390163159	-0.271010476784324	-0.322601909247181	-0.143882045632631	0.212680149444123	0.22848818015585	0.166376948867809	0.18900366382066	0.373627117769585	-0.0687667688921859	-0.255387787370911	-0.199583886278349	0.0499936525288455	0.337920986837928	-0.148703320074895	0.196533635811945	0.384731267538685	0.32083701420559	-0.1510948572175	0.14732672237374	-0.325796394645196	0.363796163471877	-0.213301268476306	0.220616973736928	-0.0998185197225876	0.258604222707185	0.141248383961247	0.252511158067828	-0.263809040819184
265	-0.120778883611229	-0.0853103374192923	0.0400425438088997	0.205504221458335	0.0170945783756095	0.072730253803039	0.0244647234649853	0.0127953037527104	0.101207223277305	0.20881410188023	-0.0409885043003012	-0.181499034946429	-0.0161019761961706	0.064779265930721	-0.0750471284365725	0.00445931780793541	0.0342652107875921	0.29109717400354	-0.16100455646443	0.106891055686521	0.30185754185512	0.0316224397560124	-0.122931963522448	-0.0660307097056409	0.399283340859862	-0.0109304130480665	-0.00240954942682682	0.116457287345176	0.0272777808685227	-0.209454023812592	-0.041900179800981	-0.0784496439839111	0.0346335743996292	0.0216630902545292	-0.171113564560956	-0.0121235583878955	0.0235377004904221	0.0951274654824088	0.0247820887446169	0.0872546802993244	-0.12210314416266	-0.0397068136642217	-0.0803896989128726	-0.0117520450359648	0.122217452568154	-0.023250575339234	-0.0820360853761618	-0.0253977591270226	-0.101277104758486
266	0.0216732165701204	0.215290113232617	0.140882029667393	0.247333927363974	-0.025410572391754	0.0973739143668749	0.131797823502376	0.153303338296189	0.00937244095834538	0.332819676950479	-0.00957051041499728	0.0590240035270281	-0.0103066069866969	-0.180714060289215	-0.0147018333117139	-0.081974067010109	-0.0280750405291689	0.280870051489951	0.158725343844204	0.189486395693234	0.95701974417976	-0.0281324413031734	0.101869684201041	-0.0251859738251914	0.0673037074109746	-0.0113036289407222	0.320699640052735	0.0767873203125319	-0.239220427105813	0.183289573271404	-0.0599367105096985	0.033936955508146	0.0100734865339792	-0.21335754387592	0.13011393438777	-0.01910503193201	-0.235925377108127	-0.23887668052529	-0.182717665304219	0.184449830911988	0.104272020798023	-0.1905371818551	0.0421107674568814	-0.0132523660611784	-0.0962920899370393	-0.109295325927789	-0.016107145812887	-0.109910912514123	0.0752151163913707
267	0.335166730547486	-0.0324201591272674	-0.135577806411496	-0.104292110325667	-0.0918125172041037	-0.0538573918594935	-0.147162671152707	-0.213027293108005	0.189886665511491	0.334233758540888	-0.185354703982033	0.306658567509978	0.497522153887448	0.34175895341139	-0.213431231365759	0.689491747167648	-0.219511035637691	0.0650613946942007	-0.221904587307475	0.00181183551589538	-0.174540299894855	-0.2287808626746	-0.209778626338973	-0.325524777497806	-0.137476527489374	0.609971502584884	0.0661808319618064	0.213779877620849	1.28860217654681	-0.206247478397987	-0.136241824974726	-0.10660620403998	0.128866786203678	1.14507749268639	-0.207165728687798	0.52758391185817	1.30453689375077	1.23070719316897	0.286934962576486	0.619452533152806	-0.215412939541689	0.795187442668474	-0.114793164513465	0.590591151118539	-0.170022550414154	0.889915728624723	-0.229909867019589	0.87432046156511	-0.13172602941598
268	0.0864463284180582	0.408753323442504	1.65937564441383	0.0207286448215746	0.035834701304204	-0.0259554823434056	-0.148532266995062	-0.101889772081857	-0.0792956851482908	-0.0837836811573357	0.148357834662692	0.0096675055595508	-0.159784784862471	-0.177937484031531	-0.258819873931289	-0.0936998506038247	0.453515003625828	0.198195039651154	0.636426943325869	0.347753022232429	-0.0443949410309097	0.462202297916473	0.627795023588022	-0.0710613251883548	-0.334895615074178	-0.184285207234631	0.174500893962016	-0.288235053841102	-0.185487209431988	-0.0160904409707307	0.73563897983545	0.0924281730236655	-0.159833083291846	-0.172540923138295	0.59249750342182	-0.166576211973652	-0.18262538511277	-0.222686290526129	-0.35635388473351	-0.053447640886854	0.64563535177201	-0.192989967708872	0.101766964224252	-0.182399045333081	0.349326564879109	-0.148608130382172	-0.276523958554461	-0.147880634713208	0.237912851118053
269	0.180042981974597	0.312321966201369	0.316597569890429	0.0358708328736503	0.16241421017677	-0.00100447388192146	0.013489869097368	0.143832842535561	-0.173365724864399	0.0679653650968125	-0.0610912588066396	0.104455809599868	-0.0357737729316174	-0.224636658542739	-0.272498123943871	0.0809439146614555	0.259836186307358	0.131833977663004	0.192455492911231	0.199315354242593	0.112399816158592	0.266082802448625	0.16992669058123	-0.0350466971207623	-0.158356155716857	-0.0342968288254431	-0.0169782646799814	-0.020875271064164	-0.0126695851876756	0.0873945044079688	0.207507359020526	-0.0457973634536187	0.148583710607978	-0.016401903137047	0.162195129011971	-0.0357637320204519	-0.0100155211756598	0.058466128767883	-0.0471455008946405	0.232611934343169	0.175155182304193	-0.107887563070541	-0.0433168959847925	-0.0381253724051673	-0.0800861382812904	0.0314096000296267	-0.294360112453684	0.0287944860530712	0.0408264486098733
270	-0.0291617913991701	0.141332008893322	0.301196762712101	0.122266628015264	-0.0531015773624599	-0.139694300511103	0.173343891644206	0.350688435332232	-0.132484359259671	0.130484470960967	0.151363415229031	0.184883397627059	-0.022320834222404	-0.281215542329879	-0.261247541845839	0.120884247767898	0.102482212441939	0.21844216376497	0.222263905299443	0.490293142731284	0.416590517149128	0.108402834272369	0.281129892569884	-0.0695586380433897	-0.0690503407542918	-0.0159022056270581	0.15034372005111	-0.11826866094352	-0.103514327312563	0.201126665918606	0.3276243458205	0.0278513531822253	-0.0644429402146703	-0.094221704609876	0.174898554813659	-0.0220238314139738	-0.0998391300767867	-0.114871486406777	-0.296719622116725	0.00962000375671106	0.292981427986185	-0.204879011109052	0.0341531387961249	-0.0193849055967595	0.0643894364143864	-0.0741558234795341	-0.279699343795229	-0.0769713914553472	0.11295291621919
271	-0.0177198036778265	-0.226405963443565	-0.195726892184784	0.126988557925577	-0.0663286795735092	0.0429701437939869	-0.115293094958265	-0.0391371722641081	0.373834508362648	0.32217668617484	-0.173609463278373	-0.153495303995627	-0.014866213868827	0.6475127406518	0.185509678627017	-0.106085195816426	-0.29431454430697	0.0332061798918305	-0.232597378560388	-0.0658284724633377	-0.0235744984784408	-0.29842726942102	-0.331664916475057	0.143962412964914	0.217757506474815	-0.0146585602845153	-0.0243494735467625	0.302798292716014	0.149391480863294	-0.227355785849559	-0.252540540008932	-0.0245434196042924	-0.158918018040219	0.136542390199083	-0.203063438405841	-0.0105621857006085	0.158398561131245	0.111695072953973	-0.194555534706254	0.306338902112462	-0.337102581637255	0.266452290511477	-0.0276377948443409	-0.0149147708181588	0.0534793889788292	0.143490430539668	0.197036251280002	0.139766546977415	-0.0414616914211894
272	0.099453723724001	0.0740574830992957	-0.0785809558332752	-0.146448011627084	-0.0430385253472489	0.0899354737682199	-0.222949454297836	-0.243093902046571	0.477496279215371	0.226723165036879	-0.262672491619223	-0.062758979727733	0.111058798719518	0.597036538610381	0.15172055149076	0.0630804217223868	-0.305961115914142	0.101279295594167	-0.161489185986802	-0.19179643895722	-0.135488137039293	-0.313334658551199	-0.104196882803483	-0.130620142924901	0.144043294452262	0.135620066581806	-0.0957129018012522	0.248095721197621	0.387970432923921	-0.324568405695107	-0.116748225116511	0.107779893544844	-0.216934140697471	0.348903214914502	-0.142317973168432	0.121381180136227	0.387762005047475	0.346372313017619	-0.0142215493708706	0.170837298238365	-0.103334874111094	0.384532387862216	0.109590093651249	0.133009951883529	-0.0390368336422866	0.343073848713901	0.163765837868837	0.337388551390218	0.0394168804714387
273	-0.204361527901069	-0.362192607268393	-0.335004299313673	-0.179343265302663	-0.0922610913821577	0.026375101310973	-0.244638261275829	-0.193726406500047	0.153382848007322	-0.0972280883532331	-0.34742037350095	-0.270570484768826	-0.195351244184592	0.250257018135896	1.08002360194141	-0.253037986871546	-0.437298934651355	-0.130374827381925	-0.284914602359215	-0.340719431810852	-0.118329197661686	-0.442885508670651	-0.50681434876355	0.050980300167992	0.777652414176166	-0.244744582495397	-0.220193402096768	0.000959189383316416	-0.218722327772397	-0.181181153518619	-0.544233300523177	0.0231052559492834	-0.202775680162397	-0.186478843571882	-0.236654779375744	-0.203640208980624	-0.221593322686242	-0.244243271794531	0.0278932229779583	-0.156847721798231	-0.519958955181674	-0.0972673491846439	0.0195166575305312	-0.231823466131429	-0.211219548979877	-0.260090239974712	1.16483739619247	-0.253183266336997	-0.210579947536271
274	-0.0748683596021122	-0.195155408098046	-0.128799035216607	0.35537984668128	-0.0185959345427699	0.108725501967527	1.82086799290387	0.801209996234851	-0.136283627046914	0.161635642546332	0.0178775510423189	-0.050217142769065	-0.0409094818912152	-0.262988202809217	-0.238813942042561	0.0141364179225913	-0.0698585006704801	0.0953052026160035	-0.187303700899942	0.058269909581687	0.274557368644555	-0.0697441107855469	-0.197783931451897	-0.0259424345088452	-0.0667413311982585	-0.0394539337226984	0.187998453967953	0.278492822600591	-0.140808176353577	1.04375663199042	-0.253614013809189	-0.353272286634977	0.237781939680148	-0.125779916695411	-0.188820207554177	-0.0406370890965181	-0.137068683836946	-0.166243128074632	-0.146855642614934	-0.165471110154412	-0.202138012821724	-0.129050165189535	-0.373267632915435	-0.0411800011947941	-0.317466883115031	-0.115438108561674	-0.256703908364008	-0.114594322157996	-0.257198593688176
275	-0.0996702850476871	0.267200084872825	0.163971795407139	0.443687305667162	-0.0432116791035257	0.00950378287540704	0.0175597589892505	0.191358990385583	-0.216620614066927	-0.179916184008553	1.55760289623962	0.123030272756594	-0.196317291869298	-0.247715325160936	-0.338467417454901	-0.18575996651669	0.329542307275406	0.0755719333509817	0.165920592781857	0.217808545347297	-0.00328627415804347	0.336410049669785	0.613398560133589	0.0291436579955077	-0.291150939260937	-0.240106868727283	-0.151624495141765	-0.271788385041886	-0.22065910716181	0.0178854905234272	0.410451589630937	0.11283225705307	0.0838693864156918	-0.19993777822392	0.128529418962083	-0.21221012337682	-0.222653588833272	-0.235253472444647	-0.14503746955455	-0.0943111298884203	0.628526116580012	-0.18640785083294	0.121621215542417	-0.232284473649375	0.0768960232971878	-0.242809498630816	-0.362670084508457	-0.239400990749522	0.302903010089716
276	0.356175161673903	-0.00503792835180642	-0.12269552308133	-0.062054907577876	-0.0183345190310499	-0.204447758050519	-0.121795810903431	-0.295642376908744	0.168941140347587	0.119663136491997	-0.167621488651092	0.161260107999455	0.387056564089315	0.0835607053478458	-0.0114112343526865	0.167488732236267	-0.0316004162462407	0.299053546438777	-0.113144136070068	0.016079717475549	0.142131460471741	-0.0388222387660883	-0.130002759408829	-0.338128156288626	0.217466071917402	0.468403286822914	0.194667097692776	0.0887499432956419	0.451200721259299	-0.147410680318877	0.18410015913355	0.0352906450496856	0.108773512519932	0.399691718973746	-0.118776628272149	0.398899980568519	0.449884607191765	0.495304285642098	0.06056768170245	0.0744237020341003	-0.134811727972116	0.387389707123262	0.0369702967685671	0.455239026371168	-0.0600553359079839	0.564199817726744	-0.00630979995793914	0.553141435908741	-0.138428437616627
277	-0.0284922365409111	0.798086848617792	0.685113985408638	-0.130091187066705	-0.0835605519376053	0.0229015925772947	-0.161961698323424	-0.0942087676417517	-0.230310385466283	-0.268625970692663	0.231948041790761	0.221056224608193	-0.13992105150185	-0.308590971062966	-0.293038668743307	0.017854247795309	0.184374052512632	0.171844541724314	0.66780893546884	0.234651466319871	0.0562101375602034	0.186023835478041	0.742906902250395	-0.192994698352623	-0.342518783829992	-0.162741631590081	0.281680449115798	-0.276561752613893	-0.346043566358751	0.00137020472207937	0.679789908314475	0.10671791546747	0.0249036464815715	-0.311114305348392	0.613702278647203	-0.146046422890861	-0.346857933607796	-0.361336634277702	-0.042887889881144	-0.176017905674955	0.761110832965927	-0.299504922624039	0.116434773290613	-0.158676237337704	0.0440874370418887	-0.297494472681972	-0.315655426338188	-0.292492011712683	0.269446767226167
278	-0.179036832673083	0.383781932480371	0.473009893623	0.0205746292284036	-0.104584202137977	-0.23076037914191	0.226558180048365	0.0613820180355418	-0.25509289514386	-0.126916476890765	0.206734663677059	-0.212408945730117	-0.181204267162546	-0.367748915299357	-0.311524630775012	-0.063676570831875	0.344962777238922	0.123423980208099	0.730931635242106	0.312425316148975	-0.0040064413900011	0.351397173806593	0.507175166170607	-0.222015190434789	-0.41224058694908	-0.200697810733919	0.0229497115301813	-0.318880782653331	-0.3217190527489	0.246194727502718	0.494517120652321	0.108879614324367	-5.32857285026647e-05	-0.289737488881933	0.631138254594066	-0.182745158951369	-0.32272115705759	-0.336333457612742	-0.324345115234982	-0.233645830986883	0.518954144307102	-0.384346763381979	0.119711421488128	-0.200053318005204	0.318757824957394	-0.293027702311677	-0.327784284716251	-0.29049969905412	0.132408419382261
279	-0.0489780509779212	0.719878241498217	0.617274589460542	-0.0712467670259342	-0.222924418479134	-0.112761152710598	-0.190613854661439	-0.0341589627808798	-0.290644854799354	-0.40131810364119	0.613165462434451	0.177976727879475	-0.256832587611269	-0.373694481953165	-0.495422125941898	-0.234273194111381	0.39176458850251	0.0894633719567811	0.636426403003135	0.303154800016034	-0.0278680630930094	0.401914093347746	1.94748323114885	-0.150891228158806	-0.464628293503551	-0.301904363658426	0.113181768915633	-0.385752702602508	-0.299328874192188	0.0346302160427096	1.11370070673535	0.712039582427668	-0.148373155011869	-0.272606376450114	0.559582097982745	-0.266577363458097	-0.294359894200335	-0.316874235274712	-0.446899815351591	-0.194423389765714	1.99962078123733	-0.275573476784772	0.764837724422004	-0.29569818152732	0.33564412984631	-0.235583101219489	-0.528453135157856	-0.232572469460873	0.86254927987214
280	-0.0747118587919702	-0.19507391258773	-0.128476180038027	0.355104102725958	-0.0184280778006869	0.108598137480967	1.82194560128947	0.801733364076468	-0.136660686292035	0.161126703792365	0.0173782138092306	-0.0504025015565456	-0.0412742526223808	-0.26326037406379	-0.239051527380926	0.0142832230309207	-0.0697753352680365	0.0950137371507742	-0.187069089794518	0.058314957787155	0.274408342321472	-0.0696396886444104	-0.197781455508857	-0.0263288169204386	-0.0670247752359657	-0.0393875229899441	0.188274161646539	0.278324056772463	-0.140856857163004	1.04422788661682	-0.253372961124771	-0.353540743975054	0.238002281105427	-0.126133955543642	-0.188501874820726	-0.0408699309985563	-0.137355322539186	-0.166475817348529	-0.147457864488619	-0.165748261196984	-0.202078642328078	-0.129430728404496	-0.373335566584747	-0.041239657026688	-0.317714456048243	-0.115579299821141	-0.256898840834055	-0.115049811516601	-0.257127730646164
281	-0.0731070051840185	0.106145402603996	0.308223746427797	-0.0997224818813496	0.0384671898676237	-0.051350120282986	0.45574551447647	0.196481090422428	-0.152872026422532	-0.0449175316670427	0.0485473324629725	-0.118571431150407	-0.105276112223523	-0.246771015796382	-0.203152934011277	-0.128124865057612	0.151777336357959	-0.0143465844131367	1.17246756354794	0.18466570240699	-0.0541057902808997	0.156080124064128	0.224687099112216	-0.0309324840314983	-0.246063787438268	-0.122619709181179	-0.121763498890702	-0.227235824802441	-0.247457934415692	0.576191860229534	0.371141571545324	-0.0740167398592987	-0.0439720462060591	-0.226424613378188	1.06044869806431	-0.110871419384643	-0.244782821120219	-0.269626768826992	-0.226613165978208	-0.158757174867955	0.231186055907081	-0.189288756466983	-0.0751570180728676	-0.122184816394339	0.111274502107606	-0.20174379898502	-0.21590892667666	-0.200346962478911	-0.102243880802314
282	-0.00298845213712802	0.264843395963875	0.487053365549708	0.0713246108641968	0.0712079716752787	-0.0471639228307952	0.438580995187119	0.157404475103396	-0.113954619684464	-0.0754936067189915	0.178660033947344	-0.085967994004968	-0.143512690147563	-0.254964657136356	-0.31688616828327	-0.0984845045876094	0.164455889416303	0.0151941539443665	0.774182125552654	0.267646198056876	-0.114677664306676	0.168652486822035	0.400904630007823	-0.111868762184764	-0.320792981344136	-0.164117959901953	-0.0855535731394164	-0.189080621802579	-0.184556023146005	0.460652306619372	0.51619391447094	-0.102341526776774	-0.0187827719214228	-0.167100812095949	0.681297340628629	-0.14538202842947	-0.184323220172634	-0.211320001429365	-0.208653816042139	-0.021100576879445	0.406093171856839	-0.159992038088635	-0.104338013232861	-0.159915328238567	0.238273720536437	-0.200105229805514	-0.337131313823021	-0.197531891162521	0.0758442202042434
283	0.330374709862571	-0.00447634421358591	-0.14296784063578	-0.0496346656195252	-0.115704785678288	-0.0642733102096359	0.0226240466762247	-0.145884989474375	0.135156593117516	0.37726293349191	-0.130262391825239	0.419263090186645	0.517191097883102	0.272676730698556	-0.190994665281405	0.353101988987513	-0.197475713550935	0.262110843958706	-0.209399924828489	0.146551740500273	0.0412909249265195	-0.206888426008465	-0.155295511535143	-0.319430264852077	-0.102864286604931	0.628992003224778	0.0931927486782748	0.2876138150346	0.764834208894503	-0.119720426430111	-0.135188136560488	0.040750475162615	0.014379863031319	0.680559821060994	-0.207572681680025	0.539363398565766	0.772289019287324	0.711016193099758	0.0869519832847555	0.320070192946846	-0.16051045451228	0.698883383850664	0.0432606496829982	0.608405468083278	-0.222380126614466	0.824488960002264	-0.208329041432364	0.807853806580025	-0.0300499634370529
284	-0.116715092167197	-0.0682784369905243	0.0235160273507698	-0.268030654054028	-0.0984185099388639	-0.158268907158769	-0.11531765723602	-0.0922410189564914	0.0212340102543631	-0.0803066880465999	0.0457517493216999	-0.070035396957762	-0.043942383520801	-0.019609528817665	0.0126261117158577	-0.0673413223072089	-0.181568878553388	-0.225254352325598	0.017543177216208	-0.214488441761628	-0.162664852471345	-0.183990021934628	0.21853832249202	-0.0512275872599472	-0.00911943911896577	-0.0562134997058533	-0.144136643898153	0.00290202011024481	0.127945527977229	-0.0670759059999678	-0.0714593922483511	0.408887117920863	-0.0379275712964317	0.110515478276293	0.0137142706741925	-0.0456462758305949	0.126362495431991	0.0961923671008788	-0.109553796487733	-0.0246869269510222	0.22234232152934	0.0816039882670829	0.434535931455218	-0.0521174483235093	0.179324290396781	0.0439514551581837	0.0174991972570012	0.0446783822477422	0.175632212163165
285	0.0635604004601474	-0.191708451278815	-0.0462117185996978	-0.023155666205875	0.0260050254430654	-0.043800189043005	-0.0343443913553918	-0.197360745237419	0.484646776099828	0.273369548638328	-0.264647346361328	-0.320703966057518	0.110686221621865	0.476313389337857	0.171122985848516	0.0838088663534026	-0.273076539469857	0.0218553491149276	-0.274302662252341	-0.135002763762178	-0.0519308921229598	-0.2801552278431	-0.381515327916549	-0.0391982312876653	0.272462956163395	0.138445963910791	-0.33111040545878	0.233006864773346	0.402845504325119	-0.157181630280697	-0.208355630554999	-0.0995140607546187	-0.164532022156407	0.360456728194373	-0.250703830491501	0.1183672005511	0.412395174412847	0.447734777923307	-0.00742719858518046	0.335274462439852	-0.388398068461237	0.241427463166101	-0.107214019723706	0.134705028288801	0.127254997208339	0.296060988586816	0.188386530088532	0.288350004317551	-0.204919126523558
286	0.404138632589326	-0.0399001992529309	-0.0633668072385562	-0.0861715207186976	0.214167725313529	-0.0189252768157531	-0.137720544177895	-0.226883603209382	0.112177823352487	0.187336406476533	-0.152537052319635	0.285414585248779	0.541780308325088	0.269648236739463	-0.305749595139133	0.612396479372001	-0.133734030869092	-0.0330561957465673	-0.174541185563159	-0.0897109848235359	-0.136360746619387	-0.141024590665555	-0.244364388418249	-0.17295483612447	-0.304993818565085	0.665698880696555	0.0286314015029309	0.253452666539068	1.07287636671099	-0.202334852381087	-0.162598549428613	-0.243455436751953	0.0524889351391483	0.94148850139835	-0.166794264273548	0.565820412994696	1.07952832453326	1.0165760848339	0.266513281433132	0.637510840851705	-0.250003024340025	0.834660529745931	-0.256911751770188	0.639351746826578	0.0126215764164655	0.876927783829664	-0.328675516849274	0.859482804858431	-0.273562815202031
287	-0.144939095170609	-0.0747889119567727	0.0486863263044736	-0.241901887563741	-0.116805882406833	-0.174921064523012	-0.083686012561771	-0.0675895123139182	-0.0123836245042746	-0.0805808753248614	0.061290952081934	-0.0427148119737449	-0.0456396021373248	-0.0538878189856321	-0.0174070891938154	-0.0685397176693348	-0.205436781554007	-0.1941934781866	0.0155388058070538	-0.190343170045265	-0.195920211875348	-0.208093012854945	0.25469433690394	-0.0623873292610104	-0.00190658910370407	-0.0543695278863289	-0.110759082613899	0.013104236798282	0.153671499116694	-0.0360609991292827	-0.0614176965993052	0.416918779041267	-0.088775749097763	0.133576857070967	0.0117442668620361	-0.0451656944639632	0.152470190911751	0.118735746000679	-0.0975927384563542	-0.0569204740018261	0.257753140789004	0.154070239379499	0.44407482676981	-0.0515289845712227	0.236680032088929	0.0591314347222203	-0.0149712950251121	0.0590292458179943	0.15597969517264
288	-0.125049896507705	-0.225240438944932	0.0483008789376856	-0.151710160090244	0.0805628774369059	-0.046530571219987	-0.157994161140546	0.107931480823561	0.0140742076993294	0.0304486777975653	-0.209295464387432	-0.167174299350661	-0.334234442274873	-0.0828564396509009	0.413678647582341	-0.134102830305414	-0.246286272998351	-0.0649249522864518	-0.122721311429667	-0.0403321829639787	-0.00412585940505042	-0.24479580089486	-0.235185674820086	0.120699079815684	0.432274870077973	-0.407187685055164	-0.15020809891119	-0.00493760030245847	-0.407254983815267	-0.113770913314933	-0.195867927649111	-0.209181382970352	-0.20378860270474	-0.360280628391212	-0.0939980589093681	-0.347092018253178	-0.417277455232916	-0.435808445701542	-0.0735944183025965	-0.253825014353113	-0.238307876829274	-0.214770012766462	-0.224655899122594	-0.39224542338386	0.0192785461308243	-0.418525935132898	0.446586350175388	-0.408844984729538	-0.421339420842728
289	0.150083505901785	0.257560279165861	0.57774247822965	0.0984025784627031	0.0444965704775579	0.0154599426401979	-0.179077418342955	0.0734777493295073	-0.362054201795091	-0.113253375434911	-0.0505566604001215	-0.11269787262173	-0.0501386819137073	-0.418799445463681	-0.44646317999418	-0.173657543568416	0.636093011603094	0.0488878291285295	0.515403308476081	0.228168066735226	0.159750622430543	0.641870244712503	0.246092440215116	-0.140053374038435	-0.395501541562986	-0.0505842810990902	0.241118991885439	-0.246837685438635	-0.346977177310673	-0.179835522695176	0.647387066955285	-0.294157084712165	0.00511339014381473	-0.321114775760308	0.451863590088348	-0.0556662447857932	-0.351552636204997	-0.259210674199974	-0.12349753536807	-0.126795386868004	0.24914283247687	-0.317013392672936	-0.304179065252508	-0.055444356938665	0.152163876544568	-0.174023017293544	-0.481066523861137	-0.173018499092999	-0.16098124040886
290	0.236524872016596	0.376203724094114	0.586898387893219	-0.0381267762528673	-0.0365271692123998	-0.0439350098855682	-0.235263834491522	-0.0163978484128931	-0.323691172994881	-0.137202030700283	-0.108406458997007	-0.157046704403092	-0.101514489649721	-0.448253964068448	-0.472797477968542	0.0138355732267144	0.529616250753164	0.0912244157558013	0.634340825044904	0.273236468938383	-0.004564259871278	0.537800938336765	0.380248444448643	-0.214982979713533	-0.377622348040062	-0.101329422695665	0.192211947376931	-0.319549877727883	-0.354037388334418	-0.150989210200768	0.746740066417341	-0.221487607674517	-0.0224667156692149	-0.327313538760762	0.555536357873424	-0.104224120319847	-0.357475045473891	-0.25750013602371	-0.340905536493772	-0.187909037014891	0.386930814065988	-0.327387496469313	-0.226487636156989	-0.105908918073743	0.155189256817236	-0.191273090087359	-0.508358662784939	-0.189687295271747	-0.102433528200083
291	0.0194305531502972	0.178839128857454	0.317198317339901	-0.312091124833555	0.00114310078758605	-0.0435704071502022	-0.105512894627653	0.0647039451278533	-0.141907449902082	0.073137230941773	0.0947517774159298	-0.105480113467155	-0.034627808293348	-0.224658954926795	-0.183337107834276	0.179720204611593	0.260295833883458	-0.0906563391487697	0.285874446511557	0.119217523328868	-0.00371853013977966	0.26647369939924	0.397750206433118	-0.275724002987104	-0.097412572871589	-0.0307864249081588	0.0481068127226905	-0.106617751414339	-0.0834747890664011	-0.0748477369540303	0.454674168224444	-0.227531532346231	0.0345509652768317	-0.0835789957463174	0.253274635546126	-0.0341841915132815	-0.0821347976105826	0.0177131239926662	-0.0917262524193637	-0.0409855245391218	0.405708400272155	-0.00152690700122933	-0.237072870129124	-0.0332469192993023	0.132134473578414	0.00572916675262805	-0.194764083606864	0.00446459417675014	-0.126486483629508
292	0.267382378573567	0.288368723642026	0.573970707981513	0.0937581810170482	-0.137479683887828	0.0623207651211328	-0.223672745567738	0.0498119551248093	-0.359916012858266	-0.0570707442679196	-0.0760415484982758	-0.05552859742953	0.0372112260036881	-0.410315717098843	-0.479506791902953	-0.0297561646223934	0.547452969787739	0.00269938514609906	0.566567070382621	0.366590651727067	0.167373589904977	0.554844894813166	0.312117121248448	-0.168135503372161	-0.367498110355373	0.0535257040319667	0.291478720943079	-0.236857343438128	-0.246872138996209	-0.166385004423086	0.616771824466993	-0.217878140846833	0.0341886684522322	-0.226600704873229	0.49609245076096	0.0321150857521914	-0.247322316566156	-0.182490628988129	-0.237171479562793	-0.00083527437412915	0.318735491038297	-0.2520048695772	-0.221118254885496	0.047109192344803	-0.00824400913254206	-0.0988552668880684	-0.516130571752742	-0.100093604722612	-0.106549890291845
293	0.00232257465067959	-0.0705808728089297	-0.0680847814578677	0.0109029709776665	-0.0340566164207217	0.0900791534825805	0.120493193255616	0.351670031138593	-0.195386661220245	-0.0885574096872115	-0.173322329335068	-0.0564853747000469	-0.193183335982301	-0.194141005099448	0.0398355864790129	-0.241786047778058	0.0884722508739929	0.0388620262236749	-0.0896010266772395	-0.0586899848198588	-0.00231820018073751	0.0916620457917905	-0.0948658806711203	0.334276948778445	0.00594380689478756	-0.228314055588461	0.0402780124304288	-0.00531072606832089	-0.366471598092274	-0.0489481638053487	-0.104048693880536	-0.291036718592755	-0.103335632576416	-0.326534282335896	-0.0674975274529122	-0.192527369507644	-0.375896635119062	-0.39217541911907	0.0311702030692383	-0.155827162230324	-0.0970390042001384	-0.217611698717488	-0.305129464815236	-0.220898833964533	-0.166915771669206	-0.383460691123034	0.0404487435230035	-0.37639857818391	-0.289563556013347
294	0.315579268429232	0.300665332342424	0.61079642081281	0.0953241598974654	-0.0686401478635897	0.019676742462111	-0.239876165970173	0.0242710538446421	-0.259696278873813	0.0929092027781846	0.00926572890094045	0.0158466711206839	0.0825869565841024	-0.372296484210543	-0.502633383687258	-0.0194567448093436	0.575983842499076	0.0180778105455114	0.684857328864374	0.377747421970934	0.107151219036394	0.586680703342712	0.209985699438805	-0.168532718542052	-0.423175879228071	0.108675136288248	0.3093232864712	-0.281165665669175	-0.250666140363742	-0.192570868168819	0.581793673973735	-0.276810072195289	0.00297584143145089	-0.228295646874064	0.610562571070796	0.0794215172809186	-0.2501494309766	-0.187090704274743	-0.176057482169381	-0.0598648343066673	0.213166799807818	-0.231257423935402	-0.286608685257996	0.100255323797889	-0.0126702594840675	-0.0883842193971722	-0.54271357336488	-0.0892742698520629	-0.112730964696335
295	0.282923935384078	0.299140117741303	0.493474118587249	0.083206814536297	-0.127482491634367	0.0343237429935989	-0.214957824024117	0.0732596922264151	-0.381191440451054	-0.0814209939545747	-0.0590639094383502	-0.0431431840673464	0.0594545648896909	-0.423617752372843	-0.456644235885257	-0.0687005592069441	0.496806406320147	0.00676528280950044	0.5224154110819	0.354245686040244	0.161986049442413	0.503511028993372	0.334881362125586	-0.19110765774584	-0.377242632751251	0.0808790566759612	0.301039308187936	-0.269866782775971	-0.226642212237647	-0.203976628093281	0.623503518232473	-0.229508769729238	0.0436898947186004	-0.208926466239628	0.455041545720427	0.056661824530978	-0.226418203744234	-0.161909906342001	-0.221464820668047	0.0282607262820158	0.342128660893701	-0.23316695498499	-0.23521389292277	0.074535896714049	-0.0249908188942139	-0.0765769752596817	-0.491478368616371	-0.0774301390811274	-0.127105841853572
296	0.355583102174682	-0.115547251662276	-0.238940525673719	-0.0553292973847247	-0.0131392676582596	-0.0265309556053475	0.219922355162374	0.104884575749974	-0.144582163820809	0.317940499710557	-0.390611658539223	0.114629806978711	0.296883263824012	0.089615703352023	-0.080332515686486	0.386569937832346	-0.136948973855947	0.116449293089852	-0.27770614131474	0.00644531562726342	0.127483148129491	-0.141133660088263	-0.349832870385708	-0.0697954377236389	0.110140989173249	0.361549387154383	0.200498948037951	0.849124782637547	0.392780648348011	0.22371188329676	-0.223761245733093	-0.339448237806443	0.0606694672789058	0.344667063808591	-0.267580680893247	0.305280661882437	0.405102299906495	0.439024967691529	0.115521099309638	0.4581286437758	-0.355851082983173	0.327571597812907	-0.359609875721099	0.34553706084554	-0.267992994406262	0.419801115296645	-0.0888039779592202	0.412273921154109	-0.305489956199849
297	-0.190636197425518	-0.0591175995152113	-0.123144558100094	-0.0812767329398709	0.111702481595011	-0.0587946168696006	0.078712147103961	-0.0441001381694355	-0.0886637504723143	-0.238059195885672	0.210581160265849	0.00732693062373509	-0.185148057089768	-0.149311671950791	-0.143311228569704	-0.183662798736812	-0.039297595352052	-0.272559219132624	-0.148858389190892	-0.195643927591891	-0.190574463896998	-0.0350756425827427	0.01378571695492	0.333353862847333	-0.286977609031162	-0.234743911220263	-0.216683545237895	-0.187397127445881	-0.181250179254218	-0.0149395011009059	-0.0721966145459047	0.0818365680828063	-0.0947038381630096	-0.163563991790755	-0.150872737727522	-0.202828856665439	-0.182020737500186	-0.21202418118277	-0.0726593038721588	-0.236685792334377	0.0142929276662523	-0.19747778159656	0.0845008080802281	-0.226136889664429	0.0869476447475615	-0.249235749129533	-0.153144274157386	-0.245430355085082	0.0670373909719348
298	-0.221232976640791	-0.262462403907898	-0.260783857801488	-0.12958272142167	0.0140414229964418	-0.0582298705733924	0.0157630416322084	-0.0787301559848534	-0.0960458512062821	-0.206527091061113	-0.108889048779838	-0.0789469196703824	-0.273018154293188	-0.153264923552585	0.154938465181552	-0.347537633469829	-0.00603852104201602	-0.193049198945203	-0.0750174504575464	-0.0598987107073032	-0.0405756447194508	-0.000124847047932819	-0.189380687503631	0.471294444748412	0.0409327220182179	-0.336495289734473	-0.16024384850953	-0.137190464961986	-0.474671885664195	0.123739704862491	-0.231105741002	0.0576440655446946	-0.149998851359199	-0.418341203705787	-0.0558932569089497	-0.287048630387406	-0.485683136412713	-0.488964783170756	-0.0982363552731439	-0.194547458256099	-0.193171975966463	-0.263677901407885	0.0585939966299439	-0.325239442375027	0.113316077304571	-0.373715826712673	0.167986575819411	-0.365633260477145	0.0235374158809258
299	-0.13681418866314	-0.244703774001895	-0.231609123974047	-0.165997315888031	0.0698517629803463	-0.0173045280999961	0.00157450140850984	-0.0275352342502679	-0.123076269757393	-0.224300919070159	-0.0566272710761753	-0.124004240393028	-0.160671019507876	-0.153526690096733	0.146271007285638	-0.275260088437809	-0.0601111775089945	-0.287541772669682	-0.0993637642715505	-0.241860978222896	0.0488749963734169	-0.0556986126783003	-0.0815852571133376	0.224855032874135	0.0823484062075102	-0.203964393750582	-0.250643497798016	-0.149790283010677	-0.290613956673447	0.00960091252557614	-0.146680076590632	0.142632295824993	-0.103661205916086	-0.257445051907043	-0.092540892919229	-0.174319095584605	-0.292756808408754	-0.303352340975967	-0.0909356496053767	-0.182627764499793	-0.0858698343782637	-0.208142196032966	0.147499294027248	-0.194559806272567	-0.0365898257615079	-0.198267443132028	0.156312062911283	-0.193473413794707	0.0138792161681312
300	-0.282863438573487	-0.305055149105394	-0.145722166473271	-0.231696809047835	-0.118542801366638	-0.142897793311225	-0.129953571983421	-0.103137807301857	-0.0529661634303317	-0.276807177651672	0.0776106800998524	-0.134682356395986	-0.300929376332115	-0.117094230747023	0.203871016104839	-0.369411942761149	-0.119644414469644	-0.178217457394298	0.0106373449347127	-0.0169336345942012	-0.249360247897886	-0.114361326732137	-0.0264637526663356	0.191096965321802	0.0993496984379896	-0.374829498441903	-0.426351270003328	-0.215346626940093	-0.436373664252079	0.0144975957752254	-0.168694399102718	0.0489031229559741	-0.0711829306310435	-0.385936922011839	0.0231924279090407	-0.322513881620912	-0.446538475867917	-0.45696155328299	-0.130710269431912	-0.231512647692173	-0.027997343114313	-0.314268714129806	0.0496546217041764	-0.360120317008699	0.277625424874554	-0.338445481930697	0.220313936677707	-0.332120904746062	-0.0619658660672615
301	-0.188186604103331	-0.20463011688297	-0.259304518926561	-0.141396277178445	0.174803545006346	0.0715850804488934	0.0314366316177317	-0.0676963291740212	-0.096467081373785	-0.210413469665713	0.0793708102240584	-0.00442499837315543	-0.0825396174144634	-0.069551903997327	-0.0188847589514982	-0.121487726694404	0.007834978488776	-0.254877971293064	-0.268214540633908	-0.211621561931689	-0.100965245382202	0.0120747857822691	-0.170318315638068	0.327682888365783	-0.127641270024129	-0.116315352952357	-0.248110111344277	-0.0439099775044076	-0.2577918632691	-0.055857652496446	-0.233119660889011	0.00241111109342277	-0.0550242222521362	-0.226455476015365	-0.243963481828668	-0.0966219634923264	-0.264970731283868	-0.260992608027182	0.0276132524919074	-0.155857018984389	-0.176542653485112	-0.128658090760772	-0.00202923691068968	-0.109746416173783	-0.060560713825452	-0.184153465673211	-0.0203829555771211	-0.180234645323396	0.0287527808355127
302	-0.242458023206644	-0.0627671511204282	-0.156850508326211	-0.15428261640427	0.0727250510141224	-0.0475305130438698	0.0117542774827357	-0.0169422239651506	-0.0967327090942187	-0.169537487202482	0.117691745022752	0.0310719410113885	-0.174467816275759	-0.170883279075704	-0.147192066337888	-0.0237828974132144	0.0543645561102314	-0.280425222323878	-0.246056308062648	-0.102528949359788	-0.222389624297321	0.0592545260090369	-0.114143622764818	0.262975296284456	-0.212077451416311	-0.215731702239396	-0.165808231768035	-0.156720847200461	-0.131366733551324	-0.0252018295731059	-0.183031931116823	0.0848223596596328	0.0304067239460073	-0.118861555653543	-0.237841828124483	-0.18557304531884	-0.136803117669932	-0.14334905154777	-0.0494911825677494	-0.237623305334281	-0.118934097765427	-0.144476609617116	0.0895364168776314	-0.208805027938785	0.269680607904854	-0.274953754388579	-0.157216764782314	-0.268987361434496	0.0871573440244932
303	-0.233189003484126	-0.394243886583551	-0.0775867232870172	-0.0674971380032373	-0.0994186546442026	-0.111750280187856	-0.228602276483832	0.0212275416202452	0.0266871564668343	-0.0707580551861602	-0.116160575017835	-0.290438692511318	-0.361231275405252	-0.00868048073977899	0.253634045393663	-0.393637172456457	-0.123866510834022	-0.0743094285250207	-0.00220557326831365	0.105737471635484	-0.125955773564625	-0.11744591559822	-0.159254397523062	0.150815748493975	0.294260376352288	-0.436978214147616	-0.218591287587797	-0.0223089093660329	-0.398625475635688	-0.13051078463544	-0.199794508836712	-0.0567850098820184	-0.161299373787967	-0.349991243641356	0.0142022745099704	-0.370097501436571	-0.408069873656484	-0.434382537967354	-0.100087085369178	-0.258632674067841	-0.163224269105293	-0.234655471994034	-0.0655182878227689	-0.42054972427738	0.444642334972687	-0.417070272606586	0.269392715784232	-0.407048045116714	-0.13489706127151
304	-0.249287786091067	-0.394379269963508	-0.0745747820517101	-0.0256758600858047	-0.0998325592787098	-0.107169787455759	-0.244970428421461	0.0746371540456579	-0.00185674781222833	-0.0906737389192935	-0.0933967643805391	-0.315797462918214	-0.361562251136052	-0.0252651647503108	0.25445219322052	-0.406512502174587	-0.112909267524852	-0.092231823085119	0.035384193414791	0.105274546828794	-0.077258969730674	-0.107249747813485	-0.154631828425565	0.163171573752699	0.280799831612611	-0.437541443847334	-0.211688977280437	-0.010162196879725	-0.422147019698443	-0.116529568651686	-0.221854810013391	-0.0812975445677086	-0.207760013321726	-0.372192925356375	0.0524957813169208	-0.370395012177057	-0.431981985577607	-0.463238011782451	-0.0817002506677258	-0.2923746504026	-0.157545736402384	-0.261793915979529	-0.0919385284460454	-0.421160203243655	0.398139217272701	-0.429160474166599	0.271166291280921	-0.418620323582156	-0.152286876534482
305	-0.267464152049449	-0.245629001269296	-0.274609190850592	-0.129214931325525	0.0272975547155055	-0.00929956241064094	-0.148580673836421	-0.00855215885798992	-0.0286330903027665	-0.237816253402797	-0.107638752586935	-0.235668066465066	-0.237681740528858	-0.12547373196752	0.275768280017437	-0.259193611742766	-0.0651150226797755	-0.221255002587776	-0.146326989949361	-0.283127618798222	-0.131442421562786	-0.0622500769948141	-0.229528208409132	0.14457544687837	0.18021003298498	-0.295633591869767	-0.31089959540688	-0.0852073286864575	-0.321651566201681	-0.0453293015874286	-0.359571882394978	0.13883614996373	-0.139048380782632	-0.284977645831014	-0.132669938516101	-0.252744745633592	-0.324263251193353	-0.334690944879365	-0.0905017164093408	-0.158892872779032	-0.236265839881	-0.18799961429147	0.145636582898871	-0.284639612519215	0.0464431709315865	-0.320493976137448	0.297128186904812	-0.314274984397153	0.0421582994659391
306	-0.380094237963406	-0.0610799952779829	0.000183638719960194	-0.229394386803998	0.0415016275106503	-0.173780057474425	-0.380275424418332	-0.105020222331266	-0.105674882300313	-0.337542715537861	0.214318091262687	-0.286534076888585	-0.397013147941867	-0.182307432911817	-0.0345509577594622	-0.25078807271521	0.0256440092208796	-0.378373192659305	-0.019462400439633	-0.0493249580942927	-0.178495294778882	0.0342362915239751	0.25780765841951	0.046599313735871	-0.148487736063765	-0.475728269742557	-0.430273498311462	-0.286036116996188	-0.298745947024736	-0.176153802089044	0.0124139571574212	0.302298554473247	-0.0530450780536039	-0.267133609472505	-0.0249260707386335	-0.411535315821691	-0.305187742694885	-0.328484665310771	-0.0329011264608257	-0.144690969167489	0.264215387965009	-0.301561260513541	0.324025958119872	-0.461992203930645	0.472887441563171	-0.423416855924737	-0.0320106582349062	-0.414263685650638	0.18522890045067
307	-0.2149735579013	-0.064245651215623	-0.169857597149247	-0.0449728898437306	0.00309625047474213	-0.0136603714749644	0.110643693534746	0.0367985705872942	-0.143862021783962	-0.235646930697659	0.119379529092508	-0.00667270082935543	-0.17486887034786	-0.188869011335886	-0.0651902660048665	-0.151692143182764	0.0908629163623878	-0.257304694408428	-0.191713737750954	-0.158271679402427	-0.118837842549138	0.0979023345382767	-0.0662778517117526	0.25434097852182	-0.219934288114462	-0.222451529395466	-0.165316180303529	-0.177131077390376	-0.236088329379306	0.0810879548088625	-0.112974016442246	0.0933165763748502	0.010687452789544	-0.209789113211572	-0.172597083159586	-0.190487100183551	-0.237553948863885	-0.249199100576247	0.00786978629727498	-0.263912386686255	-0.067320859250876	-0.242701491084172	0.0986981097774091	-0.213437728261577	-0.0350677092292174	-0.298853722336015	-0.0686485868154184	-0.292881329032599	0.149627255393326
308	-0.174992691829199	-0.0145925372182224	-0.242772540074838	-0.11500460502355	0.0332467409922202	0.00218419237697656	0.0971291665778743	0.0296321569867338	-0.0815504058760951	-0.18470755226039	0.0483523699968489	-0.0481728395158272	-0.160656946567862	-0.188179959642217	-0.025433722598473	-0.211543866531194	-0.240426960165193	-0.241632461975266	-0.113051063072862	-0.376882100781788	-0.0340606089019246	-0.240216448916813	-0.0962886110650343	-0.0198330896607308	-0.140216548728261	-0.205405743282444	-0.236197418373984	-0.111261307751079	-0.148809489219544	0.128199558053684	-0.293212640412129	0.000892879333411309	0.0795072293603044	-0.132840420677041	-0.104038693270619	-0.175242365727746	-0.157499631577429	-0.162312654462826	0.203265492045925	-0.081352476411508	-0.0997298628237103	-0.133558216646306	-0.000940602461063281	-0.197193753047541	-0.26055214144223	-0.175255456988981	-0.0225532583028554	-0.170691612887694	-0.0838640959418527
309	-0.10112115107675	-0.0927772803048869	-0.142514679860283	0.00685936606992879	0.086624557606335	0.00690113940303387	0.050780363157307	0.0968598520964855	-0.0986674612779522	-0.0777226256436755	0.077414077236399	-0.0711574160410693	-0.133005727915305	-0.16580736046646	-0.130195063012079	-0.0607219258465969	-0.0302508417350217	-0.205545426957106	-0.21610336452883	-0.135491787251746	-0.164993680135103	-0.0233235201781142	-0.159083054475242	0.0494375621770458	-0.257113298974467	-0.161988840356702	-0.084135827467611	-0.0823679951505336	-0.00609569441878274	-0.0700243391112723	-0.245317927960983	-0.00051650646806971	0.187601062584671	-0.00860509372780088	-0.194430710964727	-0.137041427005121	-0.00790349477614646	-0.0163567924737736	0.0772694704818976	-0.0173831967609648	-0.16229508597228	-0.056140806353402	-0.00393303782962421	-0.156498621536511	-0.0413587151528842	-0.176963984114891	-0.14416273475715	-0.172514906021171	0.0493172042432541
310	-0.199467131200222	-0.0811469472473571	-0.184369517462272	-0.209861657120988	0.158450014569055	0.00171403319822248	-0.111012565642512	-0.179410862064613	-0.0324747193542986	-0.259528306015122	0.0609980203768055	-0.044127935028079	-0.204251077621316	-0.148100462194574	-0.00176804152172818	-0.242697829676554	-0.0998097180859267	-0.333451626314583	-0.11546602008959	-0.22337884393842	-0.224246258785522	-0.0941293137921423	-0.0120341790328962	0.173781081885151	-0.138409958007674	-0.258592832044216	-0.355375654990303	-0.192871040870732	-0.275877524624074	-0.0327784610714254	-0.0472867001092106	0.193774636972528	-0.0760105690542647	-0.245580680940908	-0.10758985088803	-0.225120264333781	-0.278700786509408	-0.305537585351608	-0.0886655265725907	-0.11265457899737	-0.0121418159269189	-0.156972075981229	0.204358631796491	-0.2499501214351	0.151848403692739	-0.225865423921716	-3.25236668601032e-05	-0.221967091977735	0.101836738034469
311	-0.253861848059497	-0.10796684790957	-0.20105855273535	-0.199132948833115	0.116655037374633	-0.0666245733458665	-0.0671847440947873	-0.193616054695815	-0.0352262242540272	-0.310335008774271	0.0955577861713946	-0.070831825463055	-0.206962716520877	-0.138342653917587	0.019769503344822	-0.253894033760431	-0.0853889643729038	-0.34142525988277	-0.117655566956988	-0.187254434088122	-0.221787652487326	-0.0824130625293208	-0.0671745929462332	0.260939545418416	-0.10435914658499	-0.263783231178968	-0.373750476795153	-0.183949406034692	-0.290734790531941	0.0373769903480897	-0.128193223945125	0.266460068747276	-0.167024776240819	-0.258302385056002	-0.102959830310745	-0.230178793869068	-0.297144479444442	-0.305567072762782	-0.131272759648465	-0.219141556436152	-0.0683905882337503	-0.188129299739745	0.283585351360148	-0.254208822435635	0.243167326569017	-0.212054077078086	0.0217789360715079	-0.208700147671167	0.168851104042773
312	-0.287365033016035	-0.289617138618629	-0.00733622442252619	-0.239498215658438	0.0511052208490445	-0.043246809249797	-0.198753959166048	-0.104521966681008	-0.135342801421967	-0.305090499654953	0.0590055858824769	-0.161978270308683	-0.257961283189098	-0.242671010733077	0.106529084518177	-0.312788120124684	-0.000185930981088538	-0.277128534351969	0.057931500394273	-0.108182236402271	-0.156306111292045	0.00667979286985981	0.0616522290331247	0.0388865163303309	0.0321933263454201	-0.321173373772405	-0.368155426153278	-0.214520116995017	-0.415166458290226	-0.0861624992608052	-0.104642869342725	0.172226236742592	-0.0276468282424519	-0.369560145528188	0.0462066355732907	-0.277123492225243	-0.41867977805054	-0.434939632573103	-0.137262350148985	-0.242894176043831	0.0598647831948215	-0.288630554865743	0.181121900473492	-0.310021528098864	0.140392364773533	-0.336019743746627	0.115260555140016	-0.328960303513562	0.051677755884546
313	-0.286467916029752	0.0201508684924661	-0.157385937105569	-0.263199675239174	0.208376005157487	-0.136076625887015	-0.114671336327921	-0.154612563915033	-0.109884804416007	-0.361600811632685	-0.0126821467142382	-0.185136415142256	-0.324450460851482	-0.164954073766359	-0.105032071993262	-0.114060973618066	-0.104704478159609	-0.347306969224298	-0.173692973519968	-0.175019187383151	-0.204755047522855	-0.0985917512910489	0.0621550358890158	0.178934719491897	-0.251816696308476	-0.390209562266325	-0.256479287454655	-0.225729212064028	-0.178227848581256	0.0138176698502397	-0.188868145957852	0.234336539552489	-0.0467040545728912	-0.16174808359737	-0.159720975065648	-0.337420843127964	-0.182774911827374	-0.196757716190583	0.0755817889871545	-0.177516009861137	0.0648968781515538	-0.146711153570898	0.251016031876793	-0.379373746316546	0.218957719081651	-0.309162859066933	-0.109777625291325	-0.302901116744682	0.0743097567060711
314	-0.179176800132593	-0.172234022790879	-0.325076972501076	-0.0287935034016708	-0.116537714103712	0.0125781408694844	-0.0150792946020829	0.24519915327237	0.0481482098490302	-0.0949382885887737	-0.255602549208474	-0.110513584934123	-0.203448918197885	0.0244379428275547	0.536600619571921	-0.271860602497692	-0.319643908262846	0.0531635604170247	-0.282326066553016	-0.20527729868567	-0.0668528025998044	-0.321447024202845	-0.286778353605309	0.000844137809385097	0.521912215248951	-0.252671698457929	-0.106634883210775	0.129100816881442	-0.305289259972606	0.0514345447887609	-0.432145691575609	-0.0197622972394981	-0.271263904733347	-0.266975617069135	-0.23252368142582	-0.212819316357455	-0.304708583939287	-0.335678786647232	-0.0167554554225545	-0.338255892991989	-0.293343374131493	-0.122745745603453	-0.0222102065331855	-0.241355151995259	-0.265411156418041	-0.297459275665589	0.576535392534757	-0.290344142135524	-0.232297370123318
315	0.0704809488429951	-0.00192653963729107	-0.245382611388994	-0.0273453042916976	-0.0160930786432184	0.00148276062515221	-0.0439429925837073	0.00775469744601091	-0.123506978830941	-0.222335788429502	0.0348950128599715	0.0488085021204725	-0.138733211010374	-0.123713707009783	-0.0721453206898663	-0.184326360986452	0.0153136725515629	-0.219937824171529	-0.240795686318215	-0.0641845715254872	-0.0232569214425642	0.0217316216141929	-0.178465491834676	0.0228666918873941	-0.218441419703452	-0.169969403558005	0.115604713506149	-0.0972826341861602	-0.13422791040589	-0.0724534941981317	-0.169690441352563	0.0246588986912062	0.309899381286462	-0.119479954184269	-0.212964366723518	-0.1422156778251	-0.140704387340042	-0.144401363897227	0.162172881077067	-0.119234157678117	-0.186094329217539	-0.141922316694217	0.0231121721716826	-0.164085696842369	-0.108228663524544	-0.239982999180057	-0.0793477558444227	-0.232938504478891	0.0378006995346198
316	-0.151559073691706	-0.0509911069071071	-0.0690689207075011	-0.0416949405759421	0.0398722711549875	-0.0364710773239537	-0.0946226061128015	-0.00751243513426799	-0.0848013189541778	-0.215355775462697	0.16814567516314	-0.0596832643910283	-0.204633171274321	-0.149016018500158	-0.0669077156665895	-0.206296406469359	-0.0348722657774643	-0.248544581883534	-0.157485055338731	-0.207157978228024	-0.265318088591653	-0.0311240430880516	-0.0453821528253851	0.153555086174316	-0.244260757790088	-0.254267737002613	-0.129334667462911	-0.168872121040432	-0.0843612541167256	-0.14706467165955	-0.168529305639326	0.137806915628639	0.081820853227987	-0.0781255757031287	-0.141185785920204	-0.212987215304488	-0.0860506102917138	-0.0925943816090027	0.00225821420922782	-0.163755696210536	-0.0479716031448954	-0.117372712318839	0.141514214046109	-0.245429480114132	-0.0311156677444906	-0.266469411112069	-0.0748365045656373	-0.259143898297046	0.17758439304001
317	-0.20322490539334	-0.0803616044539242	-0.10067569140101	-0.184994783650389	-0.0423808226818406	-0.0742748294480003	-0.053482053796817	-0.157021644362052	-0.122530066095435	-0.190056721563918	0.121595801977173	0.0220062733267823	-0.129847552750771	-0.183667748645098	-0.0657506365325386	-0.184999064129592	-0.0044866852381673	-0.382791284226908	-0.137146713018586	-0.181385712657996	-0.310763608695593	-0.00355613319751529	-0.116022539192425	0.177017306311416	-0.251218843338012	-0.169232748054695	-0.241676888837516	-0.121419782914196	-0.135043057188321	0.00214016716202915	-0.187513158699185	0.20434386257874	0.0469886105299169	-0.12082116129092	-0.129274607924528	-0.145554384708451	-0.136903255971844	-0.14608560908083	-0.0352567119601664	-0.193829469452457	-0.121365746826142	-0.181765819854763	0.216014776801984	-0.162833874885477	-0.054430549464666	-0.194957074825776	-0.0675466806915891	-0.190435574966351	0.155124529812447
318	-0.221160790569863	-0.242262701050657	-0.321463428914338	-0.325581059153906	0.185546928522797	0.0875638251263687	-0.0847784522981133	-0.0761688911210005	-0.0993236202785352	-0.213486391689733	-0.13201955393612	-0.0397885985277426	-0.196458055030935	-0.124270714697738	0.118839446649264	-0.0229836936989321	-0.0409264511226502	-0.418459916604574	-0.242458143000956	-0.297535166577304	-0.113252538381538	-0.0340688487976411	-0.0731744781307705	0.401849528364872	-0.00870949687264179	-0.245235183619711	-0.206493384537061	-0.170760210619951	-0.3121086354941	0.00674948640585235	-0.181294829263304	0.0859148592625179	-0.0492816199648296	-0.275952879051322	-0.223220197653687	-0.207456588427958	-0.319365277154732	-0.351152362087572	-0.0503619002656287	-0.187601914443587	-0.0763065734560011	-0.172174696199908	0.0879606286414152	-0.235124151867464	-0.00504893999048903	-0.305838436570689	0.130205036785677	-0.299780580828523	-0.0824692560736366
319	-0.176259720833085	-0.0134154608434116	-0.0151283663128124	0.0845544715278275	0.0392211699909562	0.0747893173104724	0.108592725991367	0.129638186386801	-0.0185383820229341	-0.123287072670324	0.0524799840142053	-0.0833575750686443	-0.12051932008654	-0.0250958856433994	0.057141150451951	-0.0987476649426828	-0.0788654822443888	-0.0669212283493209	-0.0652057213962705	-0.260855805457272	-0.0831145074028743	-0.077433516106076	-0.239368897760894	0.0904562155990122	-0.08724260390082	-0.156560291532873	-0.203530664628473	-0.139935453619422	-0.101523095709895	-0.0246759586708254	-0.280223585699455	-0.193407099505395	-0.0559222649103556	-0.0867089905527553	-0.0590313935630034	-0.128902219362295	-0.107161121085313	-0.113850582341766	0.140033847408191	-0.229741709351927	-0.248168883531348	-0.099766209562539	-0.207622287040517	-0.148367374384673	-0.228522789648772	-0.174947668951678	0.0616262586835823	-0.170382222975719	-0.100212518253365
320	-0.201449711636824	-0.224959513381502	-0.293265304115407	-0.293279388252115	0.168017402991473	0.0792423233044119	-0.0770388334037236	-0.0658018972072629	-0.0875446520784242	-0.191897143625148	-0.120435770311934	-0.0286591437916375	-0.176693556761119	-0.108823411385664	0.110631703498904	-0.0172590602644955	-0.0425066899085297	-0.37787470569923	-0.224192758180064	-0.271996268883771	-0.105555012395738	-0.0379639940176208	-0.0754252009482425	0.370089851964911	-0.00642052629874356	-0.220681076033722	-0.186327467928345	-0.152982365059853	-0.282676230309654	0.00608612394634182	-0.173804377434358	0.0715078844756997	-0.0469304804811664	-0.249843324525291	-0.206524294513151	-0.187377402475205	-0.288648322726932	-0.317302851158614	-0.0403410641501078	-0.170675724000178	-0.0773755227242829	-0.153947905865957	0.072603177614874	-0.211350963274765	-0.00969364789681623	-0.279258786419517	0.120771169358027	-0.273201842819207	-0.07608243757863
321	-0.159674824552633	-0.276191437032191	-0.266423335969641	-0.0340163132813375	-0.046811241318555	0.00660978212142003	-0.0953191726431993	0.0807338753466993	-0.00296648934289837	-0.0492192953214981	-0.187178743882094	-0.212164621667402	-0.239664893127294	0.00662148277576375	0.172976343689876	-0.240878220129276	-0.16832954763642	-0.065108676832138	-0.115925751978002	-0.075690092014486	-0.0698520115878332	-0.164441103980435	-0.194597871611129	0.198448074656478	0.150442571182084	-0.293303747734206	-0.0781773899171369	0.0473078544050109	-0.318402919121085	0.0447573224076371	-0.330405075876339	-0.00103323608968997	-0.088159007362317	-0.280010730929373	-0.0893261073071266	-0.248188704117654	-0.328361407009232	-0.335564784305386	0.0495856036921126	-0.175761751335907	-0.197852340274053	-0.182120949382434	-0.00305462861628154	-0.28230931634604	0.0911398039368942	-0.311803805910817	0.184587858753333	-0.304283603915405	-0.0444359566218183
322	-0.130240606425716	-0.107384701469273	-0.148516455090959	-0.167102073505628	0.00138082884309403	0.197731221980505	-0.0650917076438412	-0.125271416901007	-0.0217676707200106	-0.0310445895103319	0.0325655044785891	-0.018944861245094	0.00101020669312383	0.00478379764409525	-0.00618380015901963	0.0785761050988285	-0.0276497333584696	-0.179520091294981	-0.2618212464379	-0.117440125221144	-0.0753361442965814	-0.0289747802729764	-0.131022893895716	0.126234243991259	-0.0373928654184582	-0.0185560629136348	-0.121441841210715	0.0449328090294551	-0.187087163621787	-0.131205809311818	-0.282089928299374	0.0567546448669734	0.0873011887684544	-0.162576045154403	-0.238437396087148	-0.0103188195063315	-0.189722332934174	-0.203701531994452	-0.0421094875671294	-0.0883053577363672	-0.135708270634081	-0.135238403225109	0.0561831856528993	-0.0134574166917586	-0.0336066520566709	-0.101254421484898	-0.00770452396391749	-0.0988602497436417	0.10663748467034
323	-0.218491807668665	-0.0295850760894647	0.0273424337357067	-0.218968607727147	-0.133154696512101	-0.14591658264085	-0.0726479764155132	-0.0280058156205806	-0.0969182962828819	-0.304143197307434	0.148738425207136	-0.256480874687445	-0.389699202815228	-0.0879888597473251	-0.00151484422850734	-0.264918393758149	-0.0124322246290255	-0.314340043336694	0.0174610411349196	-0.0996591863113838	-0.192811881650803	-0.00648382087954408	0.368042685607761	0.0265487932645683	-0.119575307035551	-0.471254508770499	-0.275999762227716	-0.207593092291965	-0.244989738352814	0.0815871150610612	0.0201706672865008	0.24848757463711	-0.0310127993750664	-0.217798723425226	0.0100235366547111	-0.407985789829307	-0.245980260481021	-0.280707193444683	-0.222614871500039	-0.17569345760803	0.37974862815403	-0.249433448421479	0.262946876068877	-0.456420014074231	0.317317166191298	-0.371718568582958	0.00318194151608777	-0.365748579719476	0.0830025098322965
324	-0.241145161294579	-0.112201273732562	-0.101448978883105	-0.239507064763684	0.0717224539002334	-0.129184226824811	-0.190542512035909	-0.12321463759587	0.0244039967120296	-0.126920488441635	-0.0450216353297732	-0.167376209608914	-0.243065978857138	-0.0487065898685889	0.169935766518665	-0.102536571808489	-0.181841417907694	-0.369417056189625	-0.197539437429008	-0.283367635868987	-0.293020114419904	-0.180988367585892	-0.237681351583148	0.166788700156155	-0.0251029670858077	-0.303473525237748	-0.376685703661517	-0.125099427498358	-0.170921715571238	-0.049257180854366	-0.272471884333178	0.213595981658742	-0.0403329897271122	-0.148845996266261	-0.188767089459479	-0.258057789445528	-0.176250696151657	-0.200172832786681	-0.139143356886722	-0.219232719531718	-0.244374547723712	-0.266207118173208	0.22492669398118	-0.291657612843842	0.137966545200315	-0.336365960042382	0.186129617972629	-0.328645415300641	0.12710737910195
325	-0.282450690886799	-0.19907171546593	-0.264047357317684	-0.141031328610006	0.0661727212847011	-0.0823482546357301	-0.108003253921466	-0.10314601254592	-0.00396447464275827	-0.234039144059848	-0.0240176777460761	-0.0320916665768716	-0.323610842339096	-0.0933058128735616	0.164851508835676	-0.123296656557734	-0.0885832364530898	-0.118918836339237	-0.180240823804667	-0.123948213496773	-0.266467712771913	-0.0831019947319867	-0.223406427353035	0.218730900038513	0.00657495479138516	-0.39636621211832	-0.191006286624981	-0.232421945938651	-0.219941085760949	-0.00121460123997759	-0.239237029364171	0.105655376064007	-0.0675586394339506	-0.194412880293584	-0.144467909838344	-0.337766262171987	-0.227059379144453	-0.23168857943027	0.152596124573255	-0.244324836735803	-0.228947644556956	-0.16809245338107	0.108194665316861	-0.382289292383728	-0.0594089715679779	-0.347107377771944	0.177957773055284	-0.340768874856066	-0.00794339369451814
326	-0.303289599217292	0.019831480737192	-0.144899676172112	-0.0947405532445403	0.0880157081833519	-0.0715861105850195	-0.0229092629258339	-0.110598632816885	-0.195967058856554	-0.376343585723935	0.168553308448836	-0.0653551492613452	-0.303686993811068	-0.220328140723382	-0.144533498952488	-0.232163794848331	0.00581741252199463	-0.314288943955019	-0.120397413739749	-0.0835311943205601	-0.155301851926821	0.0137696610622847	0.0178540484840053	0.166067214635395	-0.282486210859796	-0.371616280728281	-0.350907204068039	-0.276231099215806	-0.277963275538472	0.024974267907699	-0.164793080511863	0.240427310789023	-0.022397249433364	-0.250643326948579	-0.126515086270591	-0.325147182336859	-0.286216103478813	-0.303770186388714	0.0153163838486322	-0.212314267668809	0.0180242127336627	-0.263896332882395	0.256702924505109	-0.361450956846874	0.16576004490628	-0.289131042233035	-0.151038049080492	-0.284185200420139	0.115673703864116
327	-0.223501299944859	-0.118237616156723	-0.247546146454753	-0.0273240702078737	0.0979053873642793	0.0652132410168119	0.0728096895830194	0.0330980249791643	-0.032354007355015	-0.156536051167642	0.104680664767132	-0.0313673837186585	-0.0521978758290709	-0.0586478827327031	-0.02032820410856	-0.12862724913041	0.0401693775498512	-0.238938288666068	-0.282594463665755	-0.211617464670482	-0.0632841874236505	0.042796847124959	-0.179851875042124	0.243585888521982	-0.171985437636217	-0.0781890513197509	-0.227494019948066	-0.0506490121357631	-0.234404025661414	0.0104174749841659	-0.205504242041983	0.00809116621859742	-0.0418232528902375	-0.207464180167325	-0.259539573304775	-0.064689237808362	-0.241552642695052	-0.246523798869186	0.0637102844688633	-0.162231934799622	-0.185367658378751	-0.0971890594286844	0.00615529381252651	-0.0748350181098142	-0.0461041286564528	-0.143516240279913	-0.021764941241852	-0.139087538516565	0.0527775124376114
328	-0.232132054449171	-0.280509780466906	-0.259348172250094	-0.0471165107246898	-0.0931906082395627	-0.0620082279266894	-0.145108847086378	0.0255825571041664	0.02912601676794	-0.148046930201681	-0.260735147927957	-0.212286076909173	-0.289969637950897	0.0386516450995866	0.405348729185618	-0.335310895832843	-0.193765041800483	-0.0234437416771295	-0.145120736143247	-0.0701495082531172	-0.0898855909351314	-0.189514040694875	-0.248800362870327	0.177735587041216	0.330422223932096	-0.355089205241395	-0.146242452823069	-0.0102177705086017	-0.337210880151537	-0.107457438413043	-0.3804386133997	0.0250552826811258	-0.240534604412142	-0.294273482009703	-0.113486287575868	-0.300787784166422	-0.343818903218321	-0.364950888641512	-0.066287384232819	-0.249624564462123	-0.252911023379266	-0.153830264065537	0.0213325746336495	-0.340944652168312	0.0539722988331706	-0.340821488637559	0.43387946563848	-0.33255830870293	-0.104639875159076
329	-0.202688661115628	0.00309315807487932	-0.0773906194722445	-0.0307097425555908	0.079385818842415	-0.0204767804808471	0.134096872430613	0.0270245530504494	-0.0853274376166948	-0.257158880319118	0.235955785169289	0.0169834050923782	-0.170245660698297	-0.11508986601692	-0.144986706862284	-0.118632624159959	-0.0232645893336035	-0.207274009256716	-0.110593188251	-0.144366207109504	-0.201389637325415	-0.0204220429221833	-0.0619425574341321	0.172618779402565	-0.302073172032751	-0.215461551914545	-0.245341143779682	-0.208290425384516	-0.126404424043982	0.0344453150522356	-0.174957613611829	0.0879088257496779	0.0599752445764158	-0.114003766870444	-0.103143169836736	-0.186419526181121	-0.131743493102275	-0.137181282795926	-0.0200480654778625	-0.187651831729562	-0.0630110501739604	-0.142916080460994	0.0944748425273378	-0.208705766133276	-0.0540150677667035	-0.189350496470447	-0.155869360510229	-0.186054456180801	0.114453746399375
330	-0.202917015546022	0.153657592076605	0.256564125228364	-0.309492682978358	-0.213248084082653	-0.234499821748741	-0.205128877478618	-0.106908589490647	-0.0661889814943481	-0.231696259738816	0.0688154244187987	-0.139145403592892	-0.207854927908474	-0.0689942565449905	-0.0908142544751172	-0.126163450685313	0.00407409866096583	-0.186142293034549	0.315348309764385	-0.084642849146588	-0.196728684550675	0.00594332265813098	0.64577718348327	0.0438138613327109	-0.140974684342737	-0.233929453607508	-0.181569159425658	-0.37887891379273	-0.00909796564234919	0.0375791446011019	0.338110070765175	0.154960608121273	-0.231203586728688	-0.0140189396158779	0.258414500373047	-0.205983405777506	-0.0104610371515541	-0.0174505450018615	-0.294859985546328	-0.206890797962838	0.662447181771126	0.0076099378745865	0.170970700317219	-0.22939261976815	0.952617755208266	-0.138713812447107	-0.0891687563266276	-0.139330527405624	0.156007615598682
331	-0.113375380459171	0.30230112224164	0.225707873148831	0.519945315853212	-0.0409924690466315	0.0198375349554603	0.0229277925534928	0.237757636093495	-0.258320402839063	-0.224986120486665	1.77427618240882	0.121422936163693	-0.235177038903948	-0.295489261608412	-0.403983768151449	-0.217267595621763	0.405044831431224	0.101687643074725	0.194016263469468	0.237999046874457	0.0134265127040403	0.417538230211319	0.704608150233835	0.0286162925521129	-0.345525820258841	-0.283581003676416	-0.13850519168598	-0.317276869526738	-0.26991316475841	0.00632615471468667	0.466017392719703	0.1153928901637	0.107458633780853	-0.245699685134627	0.147411557012431	-0.25089519458401	-0.271874209018599	-0.285618046326445	-0.153738101834918	-0.106960167782664	0.719647129834763	-0.225395414017592	0.125777115154504	-0.275550496355712	0.0847863004764235	-0.28744089147505	-0.431265493394038	-0.283598734462961	0.32783340598996
[truncated: 282 more columns]
