# Supplementary material for: Potential of rice landraces with strong culms as genetic resources for improving lodging resistance against super typhoons
Source: Sci Rep. 2021 Aug 4;11:15780. doi: 10.1038/s41598-021-95268-0 (PMC8339031; doi:10.1038/s41598-021-95268-0)
Supplement: Supplementary file 8 — Supplementary Information 8. [file 41598_2021_95268_MOESM8_ESM.xlsx]

## Sheet: The genotypes of QTL on chr. 3S
Supplementary Data 4 The genotypes of Koshihikari, Moritawase and Nipponbare between 0.5–0.9 Mb of chr. 3.
Chr.	Position (bp)	Reference genotype	Alternative genotype	Koshihikari (No. 113)	Moritawase (No. 11)	Moritawase (No. 179)	Moritawase (No. 330)	Moritawase (No. 331)	Nipponbare (No. 150)
3	450203	G	A	-1	N/A	-1	-1	-1	-1
3	457832	ATAAGGGATT	A	1	1	1	1	N/A	-1
3	459077	C	CTG	-1	-1	-1	-1	-1	-1
3	459524	T	C	-1	-1	-1	-1	-1	-1
3	461723	T	C	1	1	1	1	1	-1
3	477393	T	C	-1	-1	-1	-1	-1	-1
3	495729	CT	C	-1	-1	-1	-1	-1	-1
3	497197	T	C	1	1	1	1	1	-1
3	502340	CCTT	C	-1	-1	-1	-1	-1	-1
3	504885	G	A	1	1	1	1	1	-1
3	512457	AG	A	-1	-1	-1	-1	-1	-1
3	517088	G	A	1	1	1	1	N/A	-1
3	523014	TG	T	1	1	1	1	1	1
3	524357	CTAAT	C	-1	-1	-1	-1	-1	-1
3	528845	A	AG	1	-1	-1	-1	-1	-1
3	546864	C	T	-1	-1	-1	-1	-1	-1
3	548141	G	T	-1	-1	-1	-1	-1	-1
3	549518	T	TG	1	1	1	1	1	1
3	549710	ATGG	A	1	1	1	1	1	-1
3	564038	A	C	-1	-1	-1	-1	-1	-1
3	574223	G	A	-1	-1	-1	-1	-1	-1
3	610698	A	T	-1	-1	-1	-1	-1	-1
3	611974	A	T	-1	-1	-1	-1	-1	-1
3	614694	G	T	-1	N/A	-1	-1	-1	-1
3	624686	G	T	-1	-1	-1	-1	-1	-1
3	644143	T	C	1	1	1	1	1	-1
3	648370	C	CT	1	N/A	-1	-1	-1	-1
3	654403	G	GA	1	1	1	1	1	-1
3	688310	CT	C	N/A	N/A	-1	-1	-1	-1
3	688334	AT	A	N/A	-1	-1	-1	-1	-1
3	691580	T	C	1	1	1	1	1	-1
3	692612	T	C	-1	-1	-1	-1	-1	-1
3	707950	A	C	-1	-1	-1	-1	-1	-1
3	709343	T	C	-1	-1	-1	N/A	-1	-1
3	728752	C	T	-1	-1	-1	-1	-1	-1
3	743523	TA	T	N/A	-1	-1	-1	-1	-1
3	744148	G	A	-1	-1	-1	-1	-1	N/A
3	753135	TCGTACAGGCAACGATG	T	1	1	1	1	1	-1
3	756923	TAG	T	-1	-1	-1	-1	-1	-1
3	763484	G	A	-1	-1	-1	-1	-1	-1
3	769640	A	G	-1	-1	-1	-1	-1	-1
3	769888	A	G	-1	-1	-1	-1	-1	-1
3	774462	T	G	-1	-1	-1	-1	-1	-1
3	777086	C	T	-1	-1	-1	-1	-1	-1
3	779231	T	C	N/A	-1	-1	-1	-1	-1
3	779379	G	T	-1	N/A	-1	-1	-1	-1
3	780356	TTA	T	-1	-1	-1	-1	-1	-1
3	780411	T	C	-1	-1	-1	-1	-1	-1
3	780800	A	G	-1	-1	-1	-1	-1	-1
3	780979	C	T	-1	-1	-1	-1	-1	-1
3	781272	C	G	-1	N/A	-1	-1	-1	-1
3	782099	T	C	-1	-1	-1	-1	-1	-1
3	782168	C	CAG	-1	-1	-1	-1	-1	-1
3	782815	C	T	-1	-1	-1	-1	-1	-1
3	782869	G	GA	-1	-1	-1	-1	-1	-1
3	782870	A	AATCTCCTCCTCCTCCT	-1	-1	-1	-1	-1	-1
3	782871	T	TTCTCCTCCTCCTCCTC	-1	-1	-1	-1	-1	-1
3	782884	C	CTCCTCCTCCTCCTCCTCT	-1	-1	-1	-1	-1	-1
3	782896	T	TTCC	N/A	1	-1	N/A	N/A	-1
3	783033	T	TG	-1	-1	-1	-1	-1	-1
3	783259	G	T	-1	-1	-1	-1	-1	-1
3	783442	A	T	-1	-1	-1	-1	-1	-1
3	783450	G	A	-1	-1	-1	-1	-1	-1
3	783630	T	C	N/A	-1	-1	-1	-1	-1
3	783636	G	A	-1	-1	-1	-1	-1	-1
3	783742	GTA	G	-1	-1	-1	-1	-1	-1
3	783745	TA	T	-1	-1	-1	-1	-1	-1
3	783752	T	C	-1	-1	-1	-1	-1	-1
3	784513	C	G	-1	N/A	-1	-1	-1	-1
3	786166	G	T	-1	N/A	-1	-1	-1	-1
3	787004	A	G	-1	-1	-1	-1	-1	-1
3	790372	T	C	-1	-1	-1	-1	-1	-1
3	792259	C	T	N/A	-1	-1	-1	-1	-1
3	792282	G	A	N/A	-1	-1	-1	-1	-1
3	792406	T	G	-1	-1	-1	N/A	-1	-1
3	792414	AT	A	-1	-1	-1	N/A	-1	-1
3	792625	C	T	-1	-1	-1	N/A	-1	-1
3	792796	C	T	-1	-1	-1	-1	-1	-1
3	792820	T	C	-1	-1	-1	-1	-1	-1
3	792889	T	C	-1	-1	-1	-1	-1	-1
3	793014	A	G	-1	-1	-1	-1	-1	-1
3	793053	G	A	-1	-1	-1	-1	-1	-1
3	793191	C	A	-1	-1	-1	-1	-1	-1
3	793221	T	C	-1	-1	-1	-1	-1	-1
3	794696	C	G	-1	-1	-1	-1	-1	-1
3	794764	C	CT	-1	-1	-1	-1	-1	-1
3	794850	T	C	1	1	1	1	1	-1
3	795214	C	T	-1	-1	-1	-1	-1	-1
3	795389	A	C	-1	-1	-1	-1	-1	-1
3	795551	C	A	-1	-1	-1	-1	-1	-1
3	795570	C	T	-1	-1	-1	-1	-1	-1
3	796346	A	T	-1	N/A	-1	-1	-1	-1
3	796457	AGGAAAACACTCTCGAGTG	A	-1	-1	-1	-1	-1	-1
3	796509	G	A	-1	-1	-1	-1	-1	-1
3	796717	G	A	-1	-1	-1	-1	-1	-1
3	797303	T	C	N/A	-1	-1	-1	-1	-1
3	798488	G	C	-1	-1	-1	-1	-1	-1
3	798588	A	T	-1	-1	-1	-1	-1	-1
3	798605	C	T	-1	-1	-1	-1	-1	-1
3	798606	T	C	-1	-1	-1	-1	-1	-1
3	798669	A	G	-1	-1	-1	-1	-1	-1
3	798748	C	T	-1	-1	-1	-1	-1	-1
3	798861	A	T	-1	-1	-1	-1	-1	-1
3	798910	C	T	-1	-1	-1	-1	-1	-1
3	799046	T	C	-1	-1	-1	-1	-1	-1
3	799099	A	T	-1	-1	-1	-1	-1	-1
3	799142	A	G	-1	-1	-1	-1	-1	-1
3	799169	T	G	-1	-1	-1	-1	-1	-1
3	799272	G	T	-1	-1	-1	-1	-1	-1
3	799335	C	T	-1	-1	-1	-1	-1	-1
3	799346	T	C	-1	-1	-1	-1	-1	-1
3	799440	C	T	-1	-1	-1	-1	-1	-1
3	799441	G	A	-1	-1	-1	-1	-1	-1
3	799447	A	T	-1	-1	-1	-1	-1	-1
3	799537	T	C	-1	-1	-1	-1	-1	-1
3	799588	C	A	-1	-1	-1	-1	-1	-1
3	799590	T	TG	-1	-1	-1	-1	-1	-1
3	799665	CACTGATGTGTG	C	-1	-1	-1	-1	-1	-1
3	799841	C	A	-1	-1	-1	-1	-1	-1
3	800411	C	A	-1	-1	-1	-1	-1	-1
3	801635	G	A	-1	-1	-1	-1	-1	-1
3	801778	G	T	-1	-1	-1	-1	-1	-1
3	801904	T	C	-1	-1	-1	-1	-1	-1
3	802011	A	G	-1	-1	-1	-1	-1	-1
3	802053	T	C	-1	-1	-1	-1	-1	-1
3	802379	ATCTATGTG	A	-1	-1	-1	-1	-1	-1
3	802424	G	T	-1	-1	-1	-1	-1	-1
3	802522	T	C	-1	-1	-1	-1	-1	-1
3	802568	T	C	-1	-1	-1	-1	-1	-1
3	802924	T	A	-1	-1	-1	-1	-1	-1
3	803296	T	A	-1	-1	-1	-1	-1	-1
3	803637	T	TA	-1	-1	-1	-1	-1	-1
3	803752	GC	G	-1	-1	-1	-1	-1	-1
3	804644	G	T	-1	-1	-1	-1	-1	N/A
3	804996	G	T	-1	-1	-1	-1	-1	-1
3	805190	T	C	-1	N/A	-1	-1	-1	-1
3	805251	C	CTAACAAT	-1	N/A	-1	-1	-1	-1
3	805630	G	A	-1	-1	-1	-1	-1	-1
3	807204	A	G	-1	-1	-1	-1	-1	-1
3	808059	C	CGT	-1	-1	-1	-1	-1	-1
3	808278	G	A	-1	-1	-1	-1	-1	-1
3	808377	T	C	-1	-1	-1	-1	-1	-1
3	808877	T	G	-1	-1	-1	-1	-1	-1
3	808916	A	T	-1	-1	-1	-1	-1	-1
3	808974	C	G	-1	-1	-1	-1	-1	-1
3	809030	C	T	-1	-1	-1	-1	-1	-1
3	809123	G	A	-1	-1	-1	-1	-1	-1
3	809288	CCTTT	C	-1	-1	-1	-1	-1	-1
3	809350	C	T	-1	-1	-1	-1	-1	-1
3	809402	T	A	-1	-1	-1	-1	-1	-1
3	809409	T	C	-1	-1	-1	-1	-1	-1
3	809438	C	T	-1	-1	-1	-1	-1	-1
3	809462	TTA	T	-1	-1	-1	-1	-1	-1
3	809464	A	G	-1	-1	-1	-1	-1	-1
3	809466	A	G	-1	-1	-1	-1	-1	-1
3	809468	G	A	-1	-1	-1	-1	-1	-1
3	809474	G	A	-1	-1	-1	-1	-1	-1
3	809621	C	T	-1	N/A	-1	-1	-1	-1
3	809778	T	C	-1	-1	-1	-1	-1	-1
3	809812	C	T	-1	-1	-1	-1	-1	-1
3	809822	T	C	-1	-1	-1	-1	-1	-1
3	809827	T	C	-1	-1	-1	-1	-1	-1
3	809829	G	A	-1	-1	-1	-1	-1	-1
3	809910	T	C	-1	-1	-1	-1	-1	-1
3	809913	C	T	-1	-1	-1	-1	-1	-1
3	809938	A	G	-1	-1	-1	-1	-1	-1
3	809962	T	C	N/A	-1	-1	-1	-1	-1
3	810022	T	TA	N/A	-1	-1	-1	-1	-1
3	810044	A	G	-1	-1	-1	-1	-1	-1
3	810230	T	C	-1	N/A	-1	-1	-1	-1
3	810234	A	T	-1	N/A	-1	-1	-1	-1
3	810413	G	A	-1	-1	-1	-1	-1	-1
3	810486	A	G	-1	-1	-1	-1	-1	-1
3	810529	G	GT	-1	-1	-1	-1	-1	-1
3	810820	A	T	-1	-1	-1	-1	-1	-1
3	810897	T	C	-1	-1	-1	-1	-1	-1
3	811000	C	T	-1	-1	-1	-1	-1	-1
3	811210	G	A	-1	-1	-1	-1	-1	-1
3	811216	C	A	-1	-1	-1	-1	-1	-1
3	811246	G	T	-1	-1	-1	-1	-1	-1
3	811282	A	T	-1	-1	-1	-1	-1	N/A
3	811418	T	C	-1	-1	-1	-1	-1	-1
3	811445	G	C	-1	-1	-1	-1	-1	-1
3	811566	C	A	-1	-1	-1	-1	-1	-1
3	811580	C	T	-1	-1	-1	-1	-1	-1
3	811609	T	C	-1	-1	-1	-1	-1	-1
3	811655	T	A	-1	-1	-1	-1	-1	-1
3	811669	T	C	-1	-1	-1	-1	-1	-1
3	811727	C	G	-1	-1	-1	-1	-1	-1
3	811775	T	C	-1	-1	-1	-1	-1	-1
3	811810	G	A	-1	-1	-1	-1	-1	-1
3	811884	G	A	-1	-1	-1	-1	-1	-1
3	811948	G	A	-1	-1	-1	-1	-1	-1
3	811982	A	G	-1	-1	-1	-1	-1	-1
3	812003	C	A	-1	-1	-1	-1	-1	-1
3	812018	T	C	-1	N/A	-1	-1	-1	-1
3	812041	T	C	-1	N/A	-1	-1	-1	-1
3	812046	T	C	-1	N/A	-1	-1	-1	-1
3	812049	T	C	-1	N/A	-1	-1	-1	-1
3	812057	A	G	-1	N/A	-1	-1	-1	-1
3	812092	T	TA	-1	N/A	-1	-1	-1	-1
3	812410	C	T	-1	N/A	-1	-1	-1	-1
3	812421	T	C	-1	N/A	-1	-1	-1	-1
3	812433	A	G	-1	N/A	-1	-1	-1	-1
3	812455	A	G	-1	N/A	-1	-1	-1	-1
3	812479	A	G	-1	N/A	-1	-1	-1	-1
3	812501	T	C	-1	N/A	-1	-1	-1	-1
3	812528	T	C	-1	N/A	-1	-1	-1	-1
3	812544	A	AT	-1	N/A	-1	-1	-1	-1
3	812575	T	C	-1	-1	-1	-1	-1	-1
3	812580	G	A	-1	-1	-1	-1	-1	-1
3	812597	G	C	-1	-1	-1	-1	-1	-1
3	812657	T	G	-1	-1	-1	-1	-1	-1
3	812952	C	A	-1	-1	-1	-1	-1	-1
3	813116	T	C	-1	-1	-1	-1	-1	-1
3	813160	T	C	-1	-1	-1	-1	-1	-1
3	813646	C	T	-1	-1	-1	-1	-1	-1
3	813933	A	G	-1	-1	-1	-1	-1	-1
3	814404	A	G	-1	-1	-1	-1	-1	-1
3	814597	AGGCGAC	A	-1	-1	-1	-1	-1	-1
3	814705	TGTCGCGTCGC	T	-1	-1	-1	-1	-1	-1
3	814828	T	TGATTCCATCTTGCGCCATCCTGTTACA	-1	N/A	-1	-1	-1	-1
3	814867	A	AT	-1	-1	-1	-1	-1	-1
3	815218	G	C	-1	-1	-1	-1	-1	-1
3	816197	AT	A	N/A	N/A	-1	-1	-1	-1
3	816746	A	G	N/A	-1	-1	-1	-1	-1
3	816789	A	G	N/A	-1	-1	-1	-1	-1
3	817117	G	A	-1	-1	-1	-1	-1	-1
3	817276	G	A	-1	-1	-1	-1	-1	-1
3	817344	T	G	-1	-1	-1	-1	-1	-1
3	817399	T	C	-1	-1	-1	-1	-1	-1
3	817424	A	AT	-1	-1	-1	-1	-1	-1
3	817447	C	T	-1	-1	-1	-1	-1	-1
3	817468	G	GTCCGGTAA	-1	-1	-1	-1	-1	-1
3	818200	A	G	-1	N/A	-1	-1	N/A	-1
3	818218	C	T	-1	-1	-1	-1	-1	-1
3	818310	A	G	-1	-1	-1	-1	-1	-1
3	818673	A	C	-1	-1	-1	-1	-1	-1
3	818739	C	T	-1	-1	-1	-1	-1	-1
3	818767	G	A	-1	N/A	-1	-1	-1	-1
3	820546	A	G	-1	-1	-1	-1	-1	-1
3	820551	A	G	-1	-1	-1	-1	-1	-1
3	820836	T	C	-1	-1	-1	-1	-1	-1
3	820859	G	A	-1	-1	-1	-1	-1	-1
3	820890	T	C	-1	-1	-1	-1	-1	-1
3	820954	A	G	-1	-1	-1	-1	-1	-1
3	820964	T	C	-1	-1	-1	-1	-1	-1
3	836083	C	G	-1	-1	-1	-1	-1	-1
3	836186	G	A	-1	-1	-1	-1	-1	N/A
3	836254	A	G	-1	-1	-1	-1	-1	N/A
3	836293	G	A	-1	-1	-1	-1	-1	N/A
3	836395	T	G	-1	-1	-1	-1	-1	N/A
3	837199	G	A	-1	-1	-1	-1	-1	-1
3	837229	A	G	-1	-1	-1	-1	-1	-1
3	837235	G	A	-1	-1	-1	-1	-1	-1
3	837494	C	G	-1	-1	-1	-1	-1	-1
3	837583	A	G	-1	-1	-1	-1	-1	-1
3	838364	C	CAA	-1	-1	-1	-1	-1	-1
3	838983	G	A	-1	-1	-1	-1	-1	-1
3	838991	T	C	-1	-1	-1	-1	-1	-1
3	839069	G	A	-1	-1	-1	-1	-1	-1
3	839110	C	G	N/A	-1	-1	-1	-1	-1
3	839118	C	T	N/A	-1	-1	-1	-1	-1
3	839187	C	A	-1	-1	-1	-1	-1	-1
3	839287	A	G	-1	-1	-1	-1	-1	-1
3	839397	A	T	-1	-1	-1	-1	-1	-1
3	840593	T	C	-1	-1	-1	-1	-1	-1
3	841068	C	T	-1	-1	-1	-1	-1	-1
3	841077	A	C	-1	-1	-1	-1	-1	-1
3	841571	ACGCTCCGCTC	A	-1	-1	-1	-1	-1	-1
3	841988	A	C	-1	-1	-1	-1	-1	-1
3	842392	A	T	-1	N/A	-1	-1	-1	-1
3	842611	A	G	-1	-1	-1	-1	-1	-1
3	842747	T	C	-1	-1	-1	-1	-1	-1
3	843460	T	C	-1	-1	-1	-1	-1	-1
3	844102	A	G	-1	-1	-1	-1	-1	-1
3	844179	C	T	-1	-1	-1	-1	-1	-1
3	844214	CA	C	-1	-1	-1	-1	-1	-1
3	844273	C	T	-1	-1	-1	-1	-1	-1
3	844280	A	C	-1	-1	-1	-1	-1	-1
3	844309	C	G	-1	-1	-1	-1	-1	-1
3	844328	T	G	-1	-1	-1	-1	-1	-1
3	844332	T	A	-1	-1	-1	-1	-1	-1
3	845563	G	T	-1	-1	-1	-1	-1	-1
3	845786	A	AT	-1	-1	-1	-1	-1	-1
3	846219	G	GGTA	-1	-1	-1	-1	-1	-1
3	846862	T	G	-1	-1	-1	-1	-1	-1
3	847038	T	A	-1	-1	-1	-1	-1	-1
3	847073	C	T	-1	-1	-1	-1	-1	-1
3	847320	G	GAAC	-1	-1	-1	-1	-1	-1
3	847347	G	A	-1	-1	-1	-1	-1	-1
3	847518	C	T	-1	-1	-1	-1	-1	-1
3	847844	A	G	-1	-1	-1	-1	-1	-1
3	848430	C	T	-1	-1	-1	-1	-1	-1
3	848775	C	T	N/A	-1	-1	-1	-1	-1
3	849066	T	TGGCGGC	-1	-1	-1	-1	-1	-1
3	849147	C	T	-1	N/A	-1	-1	-1	-1
3	849465	G	T	-1	-1	-1	-1	-1	-1
3	849645	A	G	-1	-1	-1	-1	-1	-1
3	849661	A	G	-1	-1	-1	-1	-1	-1
3	849684	G	A	-1	-1	-1	-1	-1	-1
3	849763	T	C	-1	-1	-1	-1	-1	-1
3	849769	G	A	-1	-1	-1	-1	-1	-1
3	849778	G	A	-1	-1	-1	-1	-1	-1
3	849795	G	A	-1	-1	-1	-1	-1	-1
3	849823	T	C	-1	-1	-1	-1	-1	-1
3	850075	T	C	-1	-1	-1	-1	-1	-1
3	850076	A	G	-1	-1	-1	-1	-1	-1
3	850083	G	A	-1	-1	-1	-1	-1	-1
3	850126	T	C	-1	N/A	-1	-1	-1	-1
3	850128	G	A	-1	N/A	-1	-1	-1	-1
3	850132	C	CCT	-1	-1	-1	-1	-1	-1
3	850133	T	TG	-1	-1	-1	-1	-1	-1
3	850134	T	TGC	-1	-1	-1	-1	-1	-1
3	850145	A	T	-1	-1	-1	-1	-1	-1
3	850166	G	A	-1	-1	-1	-1	-1	-1
3	850199	T	C	-1	-1	-1	-1	-1	-1
3	850240	G	C	-1	-1	-1	-1	-1	-1
3	850342	C	G	-1	-1	-1	-1	-1	-1
3	850385	A	G	-1	-1	-1	-1	-1	-1
3	850644	G	A	-1	-1	-1	-1	-1	-1
3	850997	T	TG	-1	-1	-1	-1	-1	-1
3	851018	C	T	-1	-1	-1	-1	-1	-1
3	851029	AT	A	-1	-1	-1	-1	-1	-1
3	851049	A	G	-1	-1	-1	-1	-1	-1
3	851061	A	AG	-1	-1	-1	-1	-1	-1
3	851062	A	G	-1	-1	-1	-1	-1	-1
3	851064	T	A	-1	-1	-1	-1	-1	-1
3	851133	T	C	-1	-1	-1	-1	-1	-1
3	851144	T	C	-1	-1	-1	-1	-1	-1
3	851240	G	T	-1	-1	-1	-1	-1	-1
3	851346	T	C	-1	-1	-1	-1	-1	-1
3	851612	G	T	-1	-1	-1	-1	-1	-1
3	851676	A	T	-1	-1	-1	-1	-1	-1
3	852199	C	T	-1	-1	-1	-1	-1	-1
3	852213	AT	A	-1	-1	-1	-1	-1	-1
3	852255	A	T	-1	-1	-1	-1	-1	-1
3	852340	A	G	-1	-1	-1	-1	-1	-1
3	852524	G	T	-1	-1	-1	-1	-1	-1
3	853100	C	T	-1	-1	-1	-1	-1	-1
3	853403	G	A	-1	1	-1	-1	-1	-1
3	854024	T	C	-1	-1	-1	-1	-1	-1
3	854042	A	C	-1	-1	-1	-1	-1	-1
3	854717	T	C	-1	-1	-1	-1	-1	-1
3	854763	C	T	-1	-1	-1	-1	-1	-1
3	855287	C	T	-1	-1	-1	-1	-1	-1
3	855364	G	A	-1	-1	-1	-1	-1	-1
3	855848	A	C	-1	-1	-1	N/A	-1	-1
3	856330	T	C	-1	-1	-1	-1	-1	-1
3	856612	C	T	-1	-1	-1	-1	-1	-1
3	856762	T	TAGG	-1	-1	-1	-1	-1	-1
3	857192	A	C	-1	-1	-1	-1	-1	-1
3	857248	C	T	-1	-1	-1	-1	-1	-1
3	857413	C	T	-1	-1	-1	-1	-1	-1
3	857430	G	A	-1	-1	-1	-1	-1	-1
3	857441	G	A	-1	-1	-1	-1	-1	-1
3	857451	T	C	-1	-1	-1	-1	-1	-1
3	857458	CAATAAAAATACTAATTACAACAAATTTCA	C	-1	-1	-1	-1	-1	-1
3	857511	A	G	-1	-1	-1	-1	-1	-1
3	857550	A	G	-1	-1	-1	-1	-1	-1
3	857646	T	C	-1	-1	-1	-1	-1	-1
3	857834	G	A	-1	-1	-1	-1	-1	-1
3	857840	A	T	-1	-1	-1	-1	-1	-1
3	858272	A	G	-1	-1	-1	-1	-1	-1
3	858544	G	A	-1	-1	-1	-1	-1	-1
3	858549	A	T	-1	-1	-1	-1	-1	-1
3	858755	T	C	-1	-1	-1	-1	-1	-1
3	858811	C	T	-1	-1	-1	-1	-1	-1
3	858815	C	T	-1	-1	-1	-1	-1	-1
3	858965	GGGCCTGTTTGGCACAGCTCCAGCTCCAGCTCCACCCCTCCTGGAGCTGGAGCTC	G	-1	-1	-1	-1	-1	-1
3	859099	T	TGGGTTTAG	-1	-1	-1	-1	-1	-1
3	859132	C	CTGGAGT	-1	-1	-1	-1	-1	-1
3	859614	T	C	-1	-1	-1	-1	-1	-1
3	859674	T	C	-1	-1	-1	-1	-1	-1
3	859744	G	A	-1	-1	-1	-1	-1	-1
3	860237	G	A	-1	-1	-1	-1	-1	-1
3	860708	C	T	-1	-1	-1	-1	-1	-1
3	860891	G	A	-1	-1	-1	-1	-1	-1
3	861234	A	G	-1	-1	-1	-1	-1	-1
3	861305	A	G	-1	-1	-1	-1	-1	-1
3	861335	GTTAATAT	G	-1	-1	-1	-1	-1	-1
3	861343	G	C	-1	-1	-1	-1	-1	-1
3	861363	C	A	-1	-1	-1	-1	-1	-1
3	861488	G	A	-1	-1	-1	-1	-1	-1
3	861965	G	A	-1	-1	-1	-1	-1	-1
3	862031	A	G	-1	-1	-1	-1	-1	-1
3	862082	T	C	-1	-1	-1	-1	-1	-1
3	862279	G	C	-1	-1	-1	-1	-1	-1
3	862289	C	A	-1	-1	-1	-1	-1	-1
3	862384	C	G	-1	-1	-1	-1	-1	-1
3	862395	T	C	-1	-1	-1	-1	-1	-1
3	862567	G	A	-1	-1	-1	-1	-1	-1
3	862637	A	C	-1	-1	-1	-1	-1	-1
3	862840	C	G	-1	-1	-1	-1	-1	-1
3	862888	G	A	-1	-1	-1	-1	-1	-1
3	863005	C	T	-1	-1	-1	-1	-1	-1
3	863175	A	G	-1	-1	-1	-1	-1	-1
3	863270	C	T	-1	-1	-1	-1	-1	-1
3	863311	T	C	-1	N/A	-1	-1	-1	-1
3	863317	A	G	-1	-1	-1	-1	-1	-1
3	863353	T	G	-1	-1	-1	-1	-1	-1
3	863545	T	C	-1	-1	-1	-1	-1	-1
3	863945	A	T	-1	-1	-1	-1	-1	-1
3	863956	G	A	-1	-1	-1	-1	-1	-1
3	863967	A	T	-1	-1	-1	-1	-1	-1
3	863970	T	C	-1	-1	-1	-1	-1	-1
3	864059	C	T	-1	-1	-1	-1	-1	-1
3	864440	A	G	-1	-1	-1	-1	-1	-1
3	865435	T	A	-1	-1	-1	-1	-1	-1
3	865560	C	T	-1	-1	-1	-1	-1	-1
3	865653	TTTG	T	-1	-1	-1	-1	-1	-1
3	865654	TTG	T	-1	-1	-1	-1	-1	-1
3	865655	TG	T	-1	-1	-1	-1	-1	-1
3	865923	C	T	-1	-1	-1	-1	-1	-1
3	865997	G	A	-1	-1	-1	-1	-1	-1
3	866068	T	G	-1	-1	-1	-1	-1	-1
3	866077	A	G	-1	-1	-1	-1	-1	-1
3	866121	A	T	-1	-1	-1	-1	-1	-1
3	866122	T	G	-1	-1	-1	-1	-1	-1
3	866415	CA	C	-1	-1	-1	-1	-1	-1
3	866483	A	G	-1	N/A	-1	-1	-1	-1
3	866487	A	C	-1	N/A	-1	-1	-1	-1
3	866493	A	G	-1	N/A	-1	-1	-1	-1
3	866503	G	A	-1	N/A	-1	-1	-1	-1
3	866510	T	C	-1	N/A	-1	-1	-1	-1
3	866516	C	T	-1	N/A	-1	-1	-1	-1
3	866522	G	A	-1	N/A	-1	-1	-1	-1
3	866527	T	C	-1	N/A	-1	-1	-1	-1
3	866556	G	A	-1	-1	-1	-1	-1	-1
3	866566	A	G	-1	-1	-1	-1	-1	-1
3	866692	A	G	-1	-1	-1	-1	-1	-1
3	866701	T	C	-1	-1	-1	-1	-1	-1
3	866707	A	G	-1	-1	-1	-1	-1	-1
3	866730	A	G	-1	-1	-1	-1	-1	-1
3	866731	T	C	-1	-1	-1	-1	-1	-1
3	866732	C	G	-1	-1	-1	-1	-1	-1
3	866752	A	G	-1	-1	-1	-1	-1	-1
3	866757	A	C	-1	-1	-1	-1	-1	-1
3	866762	CTACCTTTGTAATTGCCTTAAAAAGG	C	-1	-1	-1	-1	-1	-1
3	866928	T	C	-1	N/A	-1	-1	-1	-1
3	866943	G	A	-1	N/A	-1	-1	-1	-1
3	867665	A	T	-1	-1	-1	-1	-1	-1
3	868199	T	C	-1	-1	-1	-1	-1	-1
3	868209	C	CCGAGTG	-1	-1	-1	-1	-1	-1
3	868879	A	T	-1	-1	-1	-1	-1	-1
3	869227	T	C	-1	-1	-1	N/A	-1	-1
3	869374	C	T	-1	-1	-1	-1	-1	-1
3	869699	T	A	-1	-1	-1	-1	-1	-1
3	869836	C	CACCAATATATG	-1	N/A	N/A	-1	-1	-1
3	869911	T	G	-1	-1	-1	-1	-1	-1
3	870345	TTC	T	-1	-1	-1	-1	-1	-1
3	870346	TC	T	-1	-1	-1	-1	-1	-1
3	872082	A	G	-1	-1	-1	-1	-1	-1
3	873630	T	C	-1	-1	-1	-1	-1	-1
3	875493	A	G	-1	-1	-1	-1	-1	-1
3	876239	G	GGAT	-1	-1	-1	-1	-1	-1
3	876472	C	CA	-1	-1	-1	-1	-1	-1
3	876477	A	AAAC	-1	-1	-1	-1	-1	-1
3	876543	C	T	-1	-1	-1	-1	N/A	-1
3	876546	CT	C	-1	-1	-1	-1	-1	-1
3	876609	C	A	-1	-1	-1	-1	-1	-1
3	876610	A	T	-1	-1	-1	-1	-1	-1
3	876676	A	G	-1	N/A	-1	-1	-1	-1
3	876722	C	T	-1	N/A	-1	-1	-1	-1
3	876757	A	G	-1	-1	-1	-1	-1	-1
3	876760	GGGAGTACACACTCACT	G	-1	-1	-1	-1	-1	-1
3	876805	C	T	-1	-1	-1	-1	-1	-1
3	876870	T	C	-1	-1	-1	-1	N/A	-1
3	876893	T	C	-1	-1	-1	-1	-1	-1
3	876894	A	G	-1	-1	-1	-1	N/A	-1
3	876955	C	T	-1	-1	-1	-1	N/A	-1
3	876964	A	G	-1	-1	-1	-1	-1	-1
3	876995	T	C	-1	-1	-1	-1	-1	-1
3	877042	G	A	-1	-1	-1	-1	-1	-1
3	877049	A	G	-1	-1	-1	-1	-1	-1
3	877055	T	C	-1	-1	-1	-1	-1	-1
3	877081	T	G	-1	-1	-1	-1	-1	-1
3	877228	C	T	-1	-1	-1	-1	-1	-1
3	877247	T	G	-1	-1	-1	-1	-1	-1
3	877460	TTCCTCTCTGGTCTCATCTGCTCAACGCTGAAGC	T	-1	-1	-1	-1	-1	-1
3	877638	T	C	N/A	-1	-1	-1	-1	-1
3	877672	T	C	-1	-1	-1	-1	-1	-1
3	877675	A	G	-1	-1	-1	-1	-1	-1
3	877746	A	T	N/A	-1	-1	-1	-1	-1
3	877856	G	A	N/A	N/A	-1	-1	-1	-1
3	877877	T	C	-1	N/A	-1	-1	-1	-1
3	878019	A	T	-1	-1	-1	-1	-1	-1
3	878035	CGCGTT	C	N/A	-1	-1	-1	-1	-1
3	878096	GA	G	-1	-1	-1	-1	-1	-1
3	878100	A	AG	-1	-1	-1	-1	-1	-1
3	878105	A	T	-1	-1	-1	-1	-1	-1
3	878106	A	T	-1	-1	-1	-1	-1	-1
3	878126	A	G	-1	-1	-1	-1	-1	-1
3	878199	A	G	-1	-1	-1	-1	-1	-1
3	878213	A	G	-1	-1	-1	-1	-1	-1
3	878295	G	C	-1	-1	-1	-1	-1	-1
3	878357	A	AT	-1	-1	-1	-1	-1	-1
3	878404	T	C	-1	-1	-1	-1	-1	-1
3	878420	T	C	-1	-1	-1	-1	-1	-1
3	878431	G	A	-1	-1	-1	-1	-1	-1
3	878457	G	A	-1	-1	-1	-1	-1	-1
3	878510	C	T	-1	N/A	-1	-1	-1	-1
3	878637	A	G	-1	-1	-1	-1	-1	-1
3	878709	A	G	-1	-1	-1	-1	-1	-1
3	881071	C	G	-1	-1	-1	-1	-1	-1
3	881079	A	T	-1	-1	-1	-1	-1	-1
3	881152	A	G	-1	-1	-1	-1	-1	-1
3	881342	A	G	-1	-1	-1	-1	-1	-1
3	882123	A	G	-1	-1	-1	-1	-1	-1
3	882589	T	C	-1	-1	-1	-1	-1	-1
3	882640	A	G	-1	-1	-1	-1	-1	-1
3	882841	C	T	-1	-1	-1	-1	-1	-1
3	882856	C	T	-1	-1	-1	-1	-1	-1
3	882906	T	A	-1	-1	-1	-1	-1	-1
3	882932	T	C	-1	-1	-1	-1	-1	-1
3	882936	A	G	-1	-1	-1	-1	-1	-1
3	882970	C	T	-1	-1	-1	-1	-1	-1
3	882998	T	C	-1	-1	-1	-1	-1	-1
3	883005	G	C	-1	-1	-1	-1	-1	-1
3	883063	G	A	-1	-1	-1	-1	-1	-1
3	883069	G	A	-1	-1	-1	-1	-1	-1
3	883141	T	C	-1	-1	-1	-1	-1	-1
3	883200	C	T	-1	-1	-1	-1	-1	-1
3	883227	G	A	N/A	-1	-1	-1	-1	-1
3	883267	A	G	-1	-1	-1	-1	-1	-1
3	883281	G	A	-1	-1	-1	-1	-1	-1
3	883345	G	T	-1	-1	-1	-1	-1	-1
3	883358	CA	C	-1	-1	-1	-1	-1	-1
3	883400	G	A	1	1	1	1	1	-1
3	883402	CT	C	-1	-1	-1	-1	-1	-1
3	883412	TTG	T	-1	-1	-1	-1	-1	-1
3	883426	A	C	-1	-1	-1	-1	-1	-1
3	883449	C	T	-1	-1	-1	-1	-1	-1
3	883459	G	A	-1	-1	-1	-1	-1	-1
3	883474	G	A	-1	-1	-1	-1	-1	-1
3	883480	A	G	-1	-1	-1	-1	-1	-1
3	883506	C	T	-1	-1	-1	-1	-1	-1
3	883548	C	T	-1	-1	-1	-1	-1	-1
3	883555	C	T	-1	-1	-1	-1	-1	-1
3	883615	C	T	-1	-1	-1	-1	-1	-1
3	883674	G	A	-1	-1	-1	-1	-1	-1
3	883767	G	A	-1	-1	-1	-1	-1	-1
3	883811	A	AGTAT	-1	-1	-1	-1	-1	-1
3	883813	A	AGTATGT	-1	-1	-1	-1	-1	-1
3	883852	T	C	-1	N/A	-1	-1	-1	-1
3	883861	T	C	-1	-1	-1	-1	-1	-1
3	883911	TAGGTGAGATGG	T	-1	-1	-1	-1	-1	-1
3	883922	G	GATTAAAATTAGCTACAATGTTACCTAT	-1	-1	-1	-1	-1	-1
3	883944	A	G	-1	-1	-1	-1	-1	-1
3	884139	A	C	-1	N/A	-1	-1	-1	-1
3	884369	AC	A	-1	-1	-1	-1	-1	-1
3	884370	C	A	-1	-1	-1	-1	-1	-1
3	884480	T	TTTTGACAACCCCCGAAGTCGGAAGCCGATCGATGG	-1	-1	-1	-1	-1	-1
3	884772	A	G	-1	-1	-1	-1	-1	-1
3	884864	T	C	-1	-1	-1	-1	-1	-1
3	884921	A	T	N/A	-1	-1	-1	-1	-1
3	884945	T	C	N/A	-1	-1	-1	-1	-1
3	884947	T	C	N/A	-1	-1	-1	-1	-1
3	884959	C	T	-1	-1	-1	-1	-1	-1
3	884969	GAT	G	-1	-1	-1	-1	-1	-1
3	884973	A	C	-1	-1	-1	-1	-1	-1
3	885010	C	T	-1	-1	-1	-1	-1	-1
3	885032	T	TG	-1	-1	-1	-1	-1	-1
3	885064	C	T	-1	-1	-1	-1	-1	-1
3	886620	A	C	-1	-1	-1	-1	-1	-1
3	886676	T	C	-1	-1	-1	-1	-1	-1
3	887128	T	C	-1	-1	-1	-1	-1	-1
3	887180	TTG	T	-1	-1	-1	-1	-1	-1
3	887181	TG	T	-1	-1	-1	-1	-1	-1
3	887267	G	A	-1	-1	-1	-1	-1	-1
3	887279	T	C	-1	-1	-1	-1	-1	-1
3	887289	C	T	-1	-1	-1	-1	-1	-1
3	887309	A	AAAG	-1	-1	-1	-1	-1	-1
3	887451	C	T	-1	-1	-1	-1	-1	-1
3	887453	A	G	-1	-1	-1	-1	-1	-1
3	887568	T	C	-1	-1	-1	-1	-1	-1
3	887590	T	C	-1	-1	-1	-1	-1	-1
3	887677	A	G	-1	-1	-1	-1	-1	-1
3	887678	A	G	-1	-1	-1	-1	-1	-1
3	887799	CGGCATGCACAGA	C	-1	-1	-1	-1	-1	-1
3	887812	A	T	-1	-1	-1	-1	-1	-1
3	887815	G	GC	-1	-1	-1	-1	-1	-1
3	887817	T	G	-1	-1	-1	-1	-1	-1
3	887917	GATAATTGATTTAGGC	G	-1	-1	-1	-1	-1	-1
3	887934	TAATTGATTTAGGCAC	T	-1	-1	-1	-1	-1	-1
3	887971	T	C	-1	-1	-1	-1	-1	-1
3	887976	T	G	-1	-1	-1	-1	-1	-1
3	888075	G	A	-1	-1	-1	-1	-1	-1
3	888129	T	C	-1	-1	-1	-1	-1	-1
3	888175	A	G	-1	-1	-1	-1	-1	-1
3	888264	G	A	-1	-1	-1	-1	-1	-1
3	888322	A	C	-1	-1	-1	-1	-1	-1
3	888324	C	T	-1	-1	-1	-1	-1	-1
3	888358	T	G	-1	-1	-1	-1	-1	-1
3	888385	G	A	-1	-1	-1	-1	-1	-1
3	888388	C	G	-1	-1	-1	-1	-1	-1
3	888410	A	G	-1	-1	-1	-1	-1	-1
3	888414	A	G	-1	-1	-1	-1	-1	-1
3	888427	T	C	-1	-1	-1	-1	-1	-1
3	888443	T	C	-1	-1	-1	-1	-1	-1
3	888450	G	A	-1	-1	-1	-1	-1	-1
3	888461	G	A	-1	-1	-1	-1	-1	-1
3	888484	A	G	-1	-1	-1	-1	-1	-1
3	888487	C	T	-1	-1	-1	-1	-1	-1
3	888488	A	G	-1	-1	-1	-1	-1	-1
3	888514	G	A	-1	-1	-1	-1	-1	-1
3	888602	G	GT	-1	-1	-1	-1	-1	-1
3	888757	T	C	-1	-1	-1	-1	-1	-1
3	888809	G	T	-1	-1	-1	-1	-1	-1
3	888833	G	A	-1	-1	-1	-1	-1	-1
3	888941	AT	A	-1	-1	-1	-1	-1	N/A
3	888963	T	C	-1	-1	-1	-1	-1	-1
3	889045	AT	A	-1	-1	-1	-1	-1	-1
3	889203	T	C	-1	-1	-1	-1	-1	-1
3	889300	C	G	-1	-1	-1	-1	-1	-1
3	889500	T	C	-1	-1	-1	-1	-1	-1
3	889895	CA	C	-1	-1	-1	-1	-1	-1
3	889938	TTC	T	-1	-1	-1	-1	-1	-1
3	890021	A	G	-1	-1	-1	-1	-1	-1
3	890036	T	G	-1	-1	-1	-1	-1	-1
3	890119	T	A	-1	N/A	-1	-1	-1	-1
3	890152	T	G	-1	-1	-1	-1	-1	-1
3	890175	G	A	-1	-1	-1	-1	-1	-1
3	890182	A	G	-1	-1	-1	-1	-1	-1
3	890188	G	A	-1	-1	-1	-1	-1	-1
3	890290	A	T	-1	-1	-1	-1	-1	-1
3	890365	C	T	-1	-1	-1	-1	-1	-1
3	890551	G	GA	-1	-1	-1	-1	-1	-1
3	890753	A	T	-1	-1	-1	-1	-1	-1
3	890867	T	G	-1	N/A	-1	-1	-1	-1
3	891005	T	A	-1	-1	-1	-1	-1	-1
3	891079	A	G	-1	-1	-1	-1	-1	-1
3	891087	A	C	-1	-1	-1	-1	-1	-1
3	891103	T	C	-1	N/A	-1	-1	-1	-1
3	891162	TA	T	-1	-1	-1	-1	-1	-1
3	891321	C	T	-1	-1	-1	-1	-1	-1
3	891375	A	G	-1	-1	-1	-1	-1	-1
3	891492	A	C	-1	-1	-1	-1	-1	-1
3	891529	A	G	-1	-1	-1	-1	-1	-1
3	891543	A	G	-1	-1	-1	-1	-1	-1
3	891601	T	C	N/A	N/A	-1	-1	-1	-1
3	891670	G	C	N/A	N/A	-1	-1	-1	-1
3	891801	T	G	N/A	-1	-1	-1	-1	-1
3	891823	G	A	N/A	-1	-1	-1	-1	-1
3	891971	G	GT	-1	N/A	-1	-1	-1	-1
3	891992	G	A	-1	N/A	-1	-1	-1	-1
3	892014	G	T	-1	N/A	-1	-1	-1	-1
3	892035	G	C	N/A	N/A	-1	-1	-1	-1
3	892043	C	T	N/A	N/A	-1	-1	-1	-1
3	892074	A	ATTCCAACGGGTCCTAGTCTTTAGTTATCTATT	-1	N/A	-1	-1	-1	-1
3	892088	A	G	-1	-1	-1	-1	-1	-1
3	892240	C	G	N/A	-1	-1	-1	-1	-1
3	892445	G	T	-1	-1	-1	-1	-1	-1
3	892492	T	C	-1	-1	-1	-1	-1	-1
3	892671	C	T	N/A	-1	-1	-1	-1	-1
3	892683	T	G	N/A	N/A	-1	-1	-1	-1
3	892787	C	T	-1	-1	-1	-1	-1	-1
3	892821	G	A	-1	-1	-1	-1	-1	-1
3	892935	C	A	-1	-1	-1	-1	-1	-1
3	893030	G	T	-1	N/A	-1	-1	-1	-1
3	893038	G	A	-1	N/A	-1	-1	-1	-1
3	893141	G	A	N/A	-1	-1	-1	-1	N/A
3	893251	G	A	-1	-1	-1	-1	-1	-1
3	893275	G	T	-1	-1	-1	-1	-1	-1
3	893282	T	C	-1	-1	-1	-1	-1	-1
3	893287	A	G	-1	-1	-1	-1	-1	-1
3	893307	G	A	-1	N/A	-1	-1	-1	-1
3	893350	T	G	1	N/A	1	1	1	-1
3	893613	CA	C	-1	-1	-1	-1	-1	-1
3	893703	C	CA	-1	-1	-1	-1	-1	-1
3	893769	T	A	-1	-1	-1	-1	-1	-1
3	893774	C	T	-1	-1	-1	-1	-1	-1
3	893814	C	T	-1	-1	-1	-1	-1	-1
3	893862	C	T	-1	N/A	-1	-1	-1	-1
3	894165	C	T	-1	-1	-1	-1	-1	-1
3	894195	A	G	-1	-1	-1	-1	-1	-1
3	894244	A	G	-1	-1	-1	-1	-1	-1
3	894250	A	G	-1	-1	-1	-1	-1	-1
3	894281	G	A	-1	-1	-1	-1	-1	-1
3	894353	G	A	-1	-1	-1	-1	-1	-1
3	894385	A	G	-1	-1	-1	-1	-1	-1
3	894395	C	T	-1	-1	-1	-1	-1	-1
3	894404	AC	A	-1	-1	-1	-1	-1	-1
3	894855	G	A	-1	-1	-1	-1	-1	-1
3	895034	C	T	-1	-1	-1	-1	-1	-1
3	895057	C	T	-1	-1	-1	-1	-1	-1
3	895080	TCTATCTAG	T	-1	-1	-1	-1	-1	-1
3	895131	A	C	-1	-1	-1	-1	-1	-1
3	895214	T	C	-1	-1	-1	-1	-1	-1
3	895222	TTG	T	-1	-1	-1	-1	-1	-1
3	895285	A	G	-1	-1	-1	-1	-1	-1
3	895312	T	C	N/A	-1	-1	-1	-1	-1
3	895386	A	C	-1	-1	-1	-1	-1	-1
3	895450	T	C	-1	-1	-1	-1	-1	-1
3	895562	T	TTA	N/A	-1	-1	-1	-1	-1
3	895563	T	TA	N/A	-1	-1	-1	-1	-1
3	895574	G	T	N/A	-1	-1	-1	-1	-1
3	895601	AT	A	N/A	-1	-1	-1	-1	-1
3	895734	G	GC	-1	-1	-1	-1	-1	-1
3	895883	C	CA	-1	-1	-1	-1	-1	-1
3	895910	A	AC	-1	-1	-1	-1	-1	-1
3	895980	A	G	-1	-1	-1	-1	-1	-1
3	896021	G	C	-1	-1	-1	-1	-1	-1
3	896074	T	C	-1	-1	-1	-1	-1	-1
3	896150	G	A	-1	-1	-1	-1	-1	-1
3	896226	A	G	-1	-1	-1	-1	-1	-1
3	896265	T	C	-1	-1	-1	-1	-1	-1
3	896383	C	T	-1	-1	-1	-1	-1	-1
3	896384	T	G	-1	-1	-1	-1	-1	-1
3	896464	C	CAACCGCTT	-1	-1	-1	-1	-1	-1
3	896487	T	A	-1	-1	-1	-1	-1	-1
3	896489	T	C	-1	-1	-1	-1	-1	-1
3	896615	T	C	-1	N/A	-1	-1	-1	-1
3	896761	C	T	-1	-1	-1	-1	-1	-1
3	896815	T	C	-1	-1	-1	-1	-1	-1
3	896843	T	C	-1	-1	-1	-1	-1	-1
3	896900	T	C	-1	-1	-1	-1	-1	-1
3	897029	C	CT	-1	-1	-1	-1	-1	-1
3	897061	C	T	-1	-1	-1	-1	-1	-1
3	897107	G	A	-1	-1	-1	-1	-1	-1
3	897126	A	G	-1	-1	-1	-1	-1	-1
3	897144	T	G	-1	-1	-1	-1	-1	-1
3	897203	G	A	-1	-1	-1	-1	-1	-1
3	897276	G	A	-1	-1	-1	-1	-1	-1
3	897345	C	T	-1	-1	-1	-1	-1	-1
3	897383	C	T	-1	-1	-1	-1	-1	-1
3	897559	T	C	-1	-1	-1	-1	-1	-1
3	897621	T	C	-1	-1	-1	-1	-1	-1
3	897656	T	C	-1	-1	-1	-1	-1	-1
3	897699	CT	C	-1	-1	-1	-1	-1	-1
3	897712	G	A	-1	-1	-1	-1	-1	-1
3	897730	T	C	-1	-1	-1	-1	-1	-1
3	897957	G	A	-1	N/A	-1	-1	-1	-1
3	898136	G	A	-1	-1	-1	-1	-1	-1
3	898150	A	C	-1	-1	-1	-1	-1	-1
3	898236	A	C	-1	N/A	-1	-1	-1	-1
3	898853	G	A	-1	N/A	-1	-1	-1	-1
3	898859	C	A	-1	N/A	-1	-1	-1	-1
3	898862	C	T	-1	N/A	-1	-1	-1	-1
3	898869	T	C	-1	N/A	-1	-1	-1	-1
3	898914	T	C	-1	-1	-1	-1	-1	-1
3	898924	A	C	-1	-1	-1	-1	-1	-1
3	899003	G	A	-1	-1	-1	-1	-1	-1
3	899052	A	G	-1	N/A	-1	-1	-1	-1
3	899181	T	A	-1	-1	-1	-1	-1	-1
3	899313	C	G	-1	N/A	-1	-1	-1	-1
3	899331	CA	C	-1	N/A	-1	-1	-1	-1
3	899658	G	A	-1	-1	-1	-1	-1	-1
3	899659	G	T	-1	-1	-1	-1	-1	-1
3	899661	T	TC	-1	-1	-1	-1	-1	-1
3	899695	G	T	-1	-1	-1	-1	-1	-1
3	899706	T	C	-1	-1	-1	-1	-1	-1
3	899749	A	ACT	-1	-1	-1	-1	-1	-1
3	899862	T	C	-1	-1	-1	-1	-1	-1
3	899954	C	T	-1	-1	-1	-1	-1	-1
3	899957	A	T	-1	-1	-1	-1	-1	-1
3	899979	C	A	-1	-1	-1	-1	-1	-1
3	900016	G	A	-1	-1	-1	-1	-1	-1
3	900048	A	G	-1	-1	-1	-1	-1	-1
3	900071	T	C	-1	-1	-1	-1	-1	-1
3	900103	A	G	-1	-1	-1	-1	-1	-1
3	900163	G	T	-1	-1	-1	-1	-1	-1
3	900203	A	G	-1	-1	-1	-1	-1	-1
3	900205	A	T	-1	-1	-1	-1	-1	-1
3	900209	T	C	-1	-1	-1	-1	-1	-1
3	900255	C	T	-1	-1	-1	-1	-1	-1
3	900475	T	C	-1	-1	-1	-1	-1	-1
3	900589	G	A	-1	-1	-1	-1	-1	-1
3	900652	T	G	-1	-1	-1	-1	-1	-1
3	901084	T	C	-1	-1	-1	-1	-1	-1
3	901138	C	G	-1	-1	-1	-1	-1	-1
3	901464	CCCACACTCTTCCTCAAGA	C	-1	-1	-1	-1	-1	-1
3	901488	A	T	-1	-1	-1	-1	-1	-1
3	901685	C	T	-1	-1	-1	-1	-1	-1
3	901952	C	T	-1	-1	-1	-1	-1	-1
3	901991	A	G	-1	-1	-1	-1	-1	-1
3	902121	T	C	-1	-1	-1	-1	-1	-1
3	902122	A	C	-1	-1	-1	-1	-1	-1
3	902147	AC	A	-1	-1	-1	-1	-1	-1
3	902204	A	G	-1	-1	-1	-1	-1	-1
3	902267	C	T	-1	-1	-1	-1	-1	-1
3	902268	T	C	-1	-1	-1	-1	-1	-1
3	902315	T	C	-1	-1	-1	-1	-1	-1
3	902337	A	C	-1	-1	-1	-1	-1	-1
3	902434	C	G	-1	-1	-1	-1	-1	-1
3	902534	T	A	-1	-1	-1	-1	-1	-1
3	902661	A	G	-1	-1	-1	-1	-1	-1
3	902680	GT	G	-1	-1	-1	-1	-1	-1
3	903004	T	C	-1	-1	-1	-1	-1	-1
3	903060	G	GT	-1	-1	-1	-1	-1	-1
3	903062	C	A	-1	-1	-1	-1	-1	-1
3	903079	G	A	-1	-1	-1	-1	-1	-1
3	903080	G	A	-1	-1	-1	-1	-1	-1
3	903081	A	G	-1	-1	-1	-1	-1	-1
3	903091	G	A	-1	-1	-1	-1	-1	-1
3	903104	A	G	-1	-1	-1	-1	-1	-1
3	903219	G	A	-1	-1	-1	-1	-1	-1
3	903365	G	A	-1	-1	-1	-1	-1	-1
3	904127	T	A	-1	-1	-1	-1	-1	-1
3	904297	C	CTT	-1	-1	-1	-1	-1	-1
3	904304	G	T	-1	-1	-1	-1	-1	-1
3	904306	AC	A	-1	-1	-1	-1	-1	-1
3	904373	CTTAAGATTCTTTAGAAAAGTTGGTTGGCG	C	-1	N/A	-1	-1	-1	-1
3	904422	G	T	-1	-1	-1	-1	-1	-1
3	904438	T	C	-1	-1	-1	-1	-1	-1
3	904443	A	T	-1	-1	-1	-1	-1	-1
3	904529	C	G	-1	N/A	-1	-1	-1	-1
3	904570	G	GT	N/A	-1	-1	-1	-1	-1
3	904602	A	G	-1	-1	-1	-1	-1	-1
3	904603	C	T	-1	-1	-1	-1	-1	-1
3	904730	T	G	N/A	-1	-1	-1	-1	-1
3	904741	T	C	N/A	-1	-1	-1	-1	-1
3	904748	T	C	-1	-1	-1	-1	-1	-1
3	904820	G	C	-1	N/A	-1	-1	-1	-1
3	904833	A	G	-1	N/A	-1	-1	-1	-1
3	904839	A	C	-1	N/A	-1	-1	-1	-1
3	904850	C	T	-1	-1	-1	-1	-1	-1
3	904899	A	G	-1	-1	-1	N/A	-1	-1
3	904907	A	G	-1	-1	-1	-1	-1	-1
3	904909	G	A	-1	-1	-1	-1	-1	-1
3	904916	A	G	-1	-1	-1	N/A	-1	-1
3	904940	C	A	-1	-1	-1	-1	-1	-1
3	904947	A	G	-1	-1	-1	-1	-1	-1
3	904992	A	AG	-1	-1	-1	-1	-1	-1
3	905001	T	TACACGAGTCCTGAGATGAGATGGACAAG	-1	-1	-1	-1	-1	-1
3	905579	T	A	-1	-1	-1	-1	-1	-1
3	905881	T	C	-1	-1	-1	-1	-1	-1
3	905899	C	T	-1	N/A	-1	-1	-1	-1
3	905915	T	G	-1	N/A	-1	-1	-1	-1
3	905925	G	T	-1	N/A	-1	-1	-1	-1
3	905929	T	C	-1	-1	-1	-1	-1	-1
3	905941	G	A	-1	-1	-1	-1	-1	-1
3	905960	TC	T	-1	-1	-1	-1	-1	-1
3	905961	CG	C	-1	-1	-1	-1	-1	-1
3	905987	G	T	-1	-1	-1	-1	-1	-1
3	905988	G	T	-1	-1	-1	-1	-1	-1
3	905996	T	G	-1	-1	-1	-1	-1	-1
3	906138	A	G	-1	-1	-1	-1	-1	-1
3	907005	C	T	-1	-1	-1	-1	-1	-1
3	907166	G	T	-1	N/A	-1	-1	-1	-1
3	907469	A	C	-1	-1	-1	-1	-1	-1
3	907508	A	G	-1	-1	-1	-1	-1	-1
3	907744	G	A	-1	-1	-1	-1	-1	-1
3	907920	G	A	-1	N/A	-1	-1	-1	-1
3	908174	C	T	-1	-1	-1	-1	-1	-1
3	909012	G	T	-1	N/A	-1	-1	-1	-1
3	909075	A	G	-1	-1	-1	-1	-1	-1
3	909424	C	T	-1	-1	-1	-1	-1	-1
3	909456	AT	A	-1	N/A	-1	-1	-1	-1
3	910869	G	A	-1	-1	-1	-1	-1	-1
3	910991	A	G	-1	-1	-1	-1	-1	-1
3	911063	T	G	-1	-1	-1	-1	-1	-1
3	911083	C	T	-1	-1	-1	-1	-1	-1
3	911242	C	G	-1	-1	-1	-1	-1	-1
3	911376	C	T	-1	-1	-1	-1	-1	-1
3	911598	T	C	-1	-1	-1	-1	-1	-1
3	911604	G	A	-1	-1	-1	-1	-1	-1
3	911640	A	G	-1	-1	-1	-1	-1	-1
3	911679	GCTTGCTAA	G	-1	-1	-1	-1	-1	-1
3	912672	A	G	-1	-1	-1	-1	-1	-1
3	912701	G	T	-1	-1	-1	-1	-1	-1
3	913045	T	TC	-1	-1	-1	-1	-1	-1
3	913460	C	T	-1	-1	-1	-1	-1	-1
3	913509	G	A	-1	-1	-1	-1	-1	-1
3	913627	C	CCTT	-1	-1	-1	-1	-1	-1
3	913629	T	TTCC	-1	-1	-1	-1	-1	-1
3	913631	C	CTTT	-1	-1	-1	-1	-1	-1
3	913636	T	TCTC	-1	-1	-1	-1	-1	-1
3	913671	T	C	-1	-1	-1	-1	-1	-1
3	913900	G	A	-1	-1	-1	-1	-1	-1
3	914161	ATT	A	-1	-1	-1	-1	-1	-1
3	914334	A	G	-1	-1	-1	-1	-1	-1
3	914345	T	A	-1	-1	-1	-1	-1	-1
3	914490	A	G	-1	-1	-1	-1	-1	-1
3	914504	A	G	N/A	-1	-1	-1	-1	N/A
3	914513	A	G	N/A	-1	-1	-1	-1	-1
3	914574	G	A	-1	-1	-1	-1	-1	-1
3	914652	T	C	-1	-1	-1	-1	-1	-1
3	914669	A	G	-1	-1	-1	-1	-1	-1
3	914722	T	C	-1	-1	-1	-1	-1	-1
3	914773	A	G	-1	N/A	-1	-1	-1	-1
3	915010	A	G	-1	-1	-1	-1	-1	-1
3	915056	TGC	T	-1	-1	-1	-1	-1	-1
3	915081	A	G	-1	-1	-1	-1	-1	-1
3	915108	T	C	-1	-1	-1	-1	-1	-1
3	915329	T	G	-1	-1	-1	-1	-1	-1
3	915424	A	G	-1	-1	-1	-1	-1	-1
3	915771	T	C	-1	-1	-1	-1	-1	-1
3	915857	C	T	-1	-1	-1	-1	-1	-1
3	915960	T	C	-1	-1	-1	-1	-1	-1
3	916028	G	A	-1	-1	-1	-1	-1	-1
3	916108	G	A	-1	-1	-1	-1	-1	N/A
3	916125	G	A	-1	N/A	-1	-1	-1	N/A
3	916206	T	A	-1	-1	-1	-1	-1	N/A
3	916420	A	G	-1	-1	-1	-1	-1	-1
3	916427	C	T	-1	-1	-1	-1	-1	-1
3	916947	T	C	-1	-1	-1	-1	-1	N/A
3	917185	A	G	-1	-1	-1	-1	-1	-1
3	917218	A	C	-1	-1	-1	-1	-1	-1
3	918214	G	T	-1	N/A	-1	-1	-1	N/A
3	918241	G	A	-1	N/A	-1	-1	-1	N/A
3	919222	T	G	-1	-1	-1	-1	-1	-1
3	919289	A	C	-1	-1	-1	-1	-1	-1
3	919398	C	T	-1	-1	-1	-1	-1	-1
3	919458	T	C	-1	-1	-1	-1	-1	-1
3	920231	A	G	-1	-1	-1	-1	-1	-1
3	920235	C	T	-1	-1	-1	-1	-1	-1
3	920382	A	T	-1	-1	-1	-1	-1	N/A
3	920397	C	A	-1	-1	-1	-1	-1	N/A
3	920574	A	G	-1	-1	-1	-1	-1	-1
3	920580	C	T	-1	-1	-1	-1	-1	-1
3	920744	T	C	-1	-1	-1	-1	-1	N/A
3	920911	C	T	-1	-1	-1	-1	-1	N/A
3	921296	G	T	-1	-1	-1	-1	-1	N/A
3	921483	G	A	-1	-1	-1	-1	-1	-1
3	921539	A	G	-1	-1	-1	-1	-1	-1
3	921585	G	A	-1	-1	-1	-1	-1	-1
3	921589	A	G	-1	-1	-1	-1	-1	-1
3	921605	C	A	-1	-1	-1	-1	-1	-1
3	921877	T	C	N/A	-1	-1	-1	-1	-1
3	921957	AC	A	-1	-1	-1	-1	-1	-1
3	922041	C	T	-1	-1	-1	-1	-1	-1
3	922085	A	G	-1	-1	-1	-1	-1	-1
3	922153	A	G	-1	-1	-1	-1	-1	-1
3	922194	A	G	-1	-1	-1	-1	-1	-1
3	922195	A	G	-1	-1	-1	-1	-1	-1
3	922233	G	A	-1	-1	-1	-1	-1	-1
3	922258	A	T	-1	-1	-1	-1	-1	-1
3	922282	T	G	N/A	-1	-1	-1	-1	-1
3	922292	G	C	N/A	-1	-1	-1	-1	-1
3	922295	A	T	N/A	-1	-1	-1	-1	-1
3	922297	GCTCCGCGGCCTCCGCCTCCGCAA	G	N/A	-1	-1	-1	-1	-1
3	922554	TTC	T	-1	-1	-1	-1	-1	-1
3	922752	C	T	-1	-1	-1	-1	-1	-1
3	923233	T	C	-1	N/A	-1	-1	-1	-1
3	923268	C	T	-1	N/A	-1	-1	-1	-1
3	923273	T	TC	-1	N/A	-1	-1	-1	-1
3	923342	T	TC	N/A	-1	-1	-1	-1	-1
3	923379	A	T	N/A	-1	-1	-1	-1	-1
3	923419	T	C	N/A	-1	-1	-1	-1	-1
3	923574	AT	A	N/A	-1	-1	-1	-1	N/A
3	923583	T	C	-1	-1	-1	-1	-1	-1
3	924303	T	C	-1	N/A	-1	-1	-1	-1
3	924402	TGTTTAGTTCTCCTCG	T	-1	-1	-1	-1	-1	-1
3	924432	T	C	-1	N/A	-1	-1	-1	-1
3	924434	G	A	-1	N/A	-1	-1	-1	-1
3	924436	C	G	-1	N/A	-1	-1	-1	-1
3	924438	C	G	-1	N/A	-1	-1	-1	-1
3	924439	A	T	-1	N/A	-1	-1	-1	-1
3	924483	TA	T	-1	N/A	-1	-1	-1	-1
3	924515	T	C	-1	N/A	-1	-1	-1	-1
3	924522	T	A	-1	N/A	-1	-1	-1	-1
3	924532	T	C	-1	N/A	-1	-1	-1	-1
3	924537	T	C	-1	N/A	-1	-1	-1	-1
3	924563	G	A	-1	-1	-1	-1	-1	-1
3	924647	A	T	-1	-1	-1	-1	-1	-1
3	924655	A	T	N/A	N/A	-1	-1	-1	-1
3	924665	A	G	N/A	N/A	-1	-1	-1	-1
3	924673	C	A	N/A	N/A	-1	-1	-1	-1
3	924693	A	C	-1	N/A	-1	-1	-1	-1
3	924696	T	G	-1	N/A	-1	-1	-1	-1
3	924725	T	C	-1	-1	-1	-1	-1	-1
3	924765	C	A	-1	-1	-1	-1	-1	-1
3	924769	G	T	-1	-1	-1	-1	-1	-1
3	924881	A	T	-1	-1	-1	-1	-1	-1
3	924931	G	GT	-1	-1	-1	-1	-1	-1
3	924932	A	AT	-1	-1	-1	-1	-1	-1
3	924939	TAA	T	-1	-1	-1	-1	-1	-1
3	924940	A	T	-1	-1	-1	-1	-1	-1
3	924941	A	T	-1	-1	-1	-1	-1	-1
3	925116	T	TC	N/A	-1	-1	-1	-1	-1
3	925228	C	T	-1	-1	-1	-1	-1	-1
3	925259	T	C	-1	-1	-1	-1	-1	-1
3	925359	T	C	N/A	N/A	-1	-1	-1	-1
3	925410	G	A	-1	-1	-1	-1	-1	-1
3	925429	T	C	-1	-1	-1	-1	-1	-1
3	925432	T	C	-1	-1	-1	-1	-1	-1
3	925573	G	A	-1	-1	-1	-1	-1	-1
3	925583	A	G	-1	-1	-1	-1	-1	-1
3	925598	T	C	-1	-1	-1	-1	-1	-1
3	925678	T	G	-1	-1	-1	-1	-1	-1
3	926180	T	A	-1	-1	-1	-1	-1	-1
3	926500	A	T	-1	-1	-1	-1	-1	-1
3	926757	T	G	-1	-1	-1	-1	-1	-1
3	926933	T	C	-1	-1	-1	-1	-1	-1
3	927037	G	A	-1	-1	-1	-1	-1	-1
3	928654	G	C	-1	-1	-1	-1	-1	-1
3	928945	T	C	-1	-1	-1	-1	-1	-1
3	929136	A	C	-1	-1	-1	-1	-1	-1
3	929480	T	C	-1	-1	-1	-1	-1	-1
3	930289	A	G	-1	-1	-1	-1	-1	-1
3	930337	T	C	-1	-1	-1	-1	-1	-1
3	930345	T	C	-1	-1	-1	-1	-1	-1
3	932280	C	CGCAGCTAGCTGCAG	-1	-1	-1	-1	-1	-1
“-1” and “1” mean reference and alternative genotype, respectively.
